# Supplementary material for: Biochemical and molecular characterisation of exogenous cytokinin application on grain filling in rice
Source: BMC Plant Biol. 2018 May 21;18:89. doi: 10.1186/s12870-018-1279-4 (PMC5963110; doi:10.1186/s12870-018-1279-4)
Supplement: Supplementary file 1 — Nucleotide sequences of the genes considered in this study and the primers used for their expression studies. (XLSX 34 kb) [file 12870_2018_1279_MOESM1_ESM.xlsx]

## Sheet: CDS
	Additional file 1: Nucleotide sequences of the genes considered in this study and the primers used for their expression studies
	Gene	Indica cultivar sequences	Japonica cultivar sequences	Primers used
	CKX1/OsCKX1	>BGIOSGA002233-TA	>NM_001048787.1
		ATGGCGGCGATTTACCTGCTGATCGCCGCGCTGATCGCCTCCTCCCATGCACTCGCCGCG	ATATACTATACTACATCAGAGTGAAATGTGATATTCCTATAGAATTATTCTACGTGTTTTCTATTCGGTA	5'-GGATACTGAGGTTCTGCGACC-3'
		CATGGCGCCGGCGCCGGCGTTCCGTTGGCGGCGGCGGCGCCTCTCCCGTTCCCCGGCGAC	TTTAAGTAGGATGCTGTGATCAAAAGGGATACATGCATTTGTCTCATAACCTCGAGTTTTATGTTTATCT	5'-ATCAGTTGAAGATGTCCTGGCC-3'
		CTCGCCGCGTCCGGCAAGCTCCGGACCGACCCGAACGCCACCGTGCCGGCGTCGATGGAC	AATTTATTACCTACACATCTATTAATAGAGGTAGGAGATGTAAATTATTTTCATTATTTTTAAAAAATCT
		TTCGGCAACATCACGGCGGCGCTGCCGGCGGCCGTGCTGTTCCCGGGCTCCCCCGGCGAC	GTTCAAAAATAATGTGTCCACATGCATAATTAGAATTTTTTTTACATATTGTTAACTAACTAATTTTAAT
		GTGGCGGAGCTCCTGCGCGCCGCCTACGCCGCCCCGGGGCGGCCGTTCACCGTCTCGTTC	CTTGTTACCCACATACATATTTTTTCCTCCCAGGGCCTTCCGGCTAGCTCCACAAGATGGTGGGCTAGAC
		CGCGGCCGCGGCCACTCCACCATGGGCCAGGCCCTCGCCGCCGGCGGCGTCGTCGTCCAC	GATTTTGGTTTGAAGCCTTGCCCCTTCTAATAATTTGATATTAGGTCATTCCCTAATATTCGTGTTTTTA
		ATGCAGTCCATGGGCGGCGGCGGCGCGCCGCGGATCAACGTGTCGGCGGACGGCGCGTAC	ATACGGTGTTCTTAAATGATAATTAAAGGTTACTTATAATTAGTGGGTACAAGTTAGTGTCCAGCACTCA
		GTGGACGCCGGCGGCGAGCAGCTGTGGGTCGACGTGCTCCGCGCCGCGCAGGCGCGCGGC	ATGCTAGCTGCGCCGGCCATGGCTGGCTGGTTGGCCGGCGACGTCTTTGATAAGTACATTTGGCGGCTCG
		GTGGCGCCGCGGTCGTGGACGGACTACCTCCACCTCACCGTCGGCGGCACCCTCTCCAAC	CAACAAGGGGGGTTGACTTTGAAATAATTTCCGCGATTAATTGAAAGTTTACATGGACGACGTTGACTCG
		GCCGGCGTCAGCGGGCAGACTTACCGGCACGGGCCACAGATCTCCAACGTGCTCGAGCTC	GGGCGCATGCAGGGCATGGCGAGACGGTGACGTGCTCCAAGGCGGTCAACTCGGACCTGTTCGACGCCGT
		GACGTCATCACCGGGCATGGCGAGACGGTGACGTGCTCCAAGGCGGTCAACTCGGACCTG	CCTGGGCGGGCTGGGCCAGTTCGGCGTGATCACGCGCGCGCGCGTCGCCGTCGAGCCGGCGCCGGCGCGG
		TTCGACGCCGTCCTGGGCGGGCTGGGCCAGTTCGGCGTGATCACGCGCGCGCGCGTCGCC	GCGCGGTGGGTGCGCCTCGTGTACGCCGACTTCGCCGCCTTCTCCGCCGACCAGGAGCGCCTCGTCGCGG
		GTCGAGCCGGCGCCGGCGCGGGCGCGGTGGGTGCGCCTCGTGTACGCCGACTTCGCCGCC	CGCGGCCCGACGGGTCGCACGGGCCATGGAGCTACGTGGAGGGCGCGGTGTACCTTGCCGGCCGCGGCCT
		TTCTCCGCCGACCAGGAGCGCCTCGTCGCGGCGCGGCCCGACGGGTCGCACGGGCCATGG	CGCCGTGGCGCTCAAGAGCTCCGGCGGGTTCTTCTCCGACGCCGACGCCGCGCGCGTCGTCGCGCTCGCC
		AGCTACGTGGAGGGCGCGGTGTACCTTGCCGGCCGCGGCCTCGCCGTGGCGCTCAAGAGC	GCGGCGAGGAACGCCACCGCCGTGTACAGCATCGAGGCGACGCTCAACTACGCCGCGAACGCGACGCCGT
		TCCGGCGGGTTCTTCTCCGACGCCGACGCCGCGCGCGTCGTCGCGCTCGCCGCGGCGAGG	CGTCCGTGGACGCGGCGGTGGCGGCGGCGCTCGGCGATCTCCACTTCGAGGAGGGGTTCTCCTTCTCCCG
		AACGCCACCGCCGTGTACAGCATCGAGGCGACGCTCAACTACGCCGCGAACGCGACGCCG	CGACGTCACCTACGAGGAGTTCCTCGACCGGGTGTACGGCGAGGAGGAGGCCCTCGAGAAGGCCGGGCTA
		TCGTCCGTGGACGCGGCGGTGGCGGCGGCGCTCGGCGATCTCCACTTCGAGGCGGGGTTC	TGGCGCGTCCCGCACCCGTGGCTCAACCTGTTCGTCCCGGGCTCCCGCATCGCCGACTTCGACCGCGGCG
		TCCTTCTCCCGCGACGTCACCTACGAGGAGTTCCTCGACCGGGTGTACAGCGAGGAGGAG	TCTTCAAGGGCATCCTCCAGACGGCCACCGACATCGCCGGACCTCTCATCATCTACCCCGTCAACAAATC
		GCCCTCGAGAAGGCCGGGCTATGGCGCGTCCCGCACCCGTGGCTCAACCTGTTCGTCCCG	CAAGTAAACACAACACATTGACATTATCGCCGACATTGTCACTTTTCTCGAAGATCATCATCGTCACGAT
		GGCTCCCGCATCGCCGACTTCGACCGCGGCGTCTTCAAGGGCATCCTCCAGACGGCCACC	GCACTGTACAATATGTGGGTGGGTGTAGGTGGGATGCGGCGATGTCGGCGGTGACGCCGGAGGGGGAGGA
		GACATCGCCGGACCTCTCATCATCTACCCCGTCAACAAATCCAAGTGGGATGCGGCGATG	GGAGGTGTTCTACGTGGTGTCGCTGCTGTTCTCGGCGGTGGCGAACGACGTGGCGGCGCTGGAGGCGCAG
		TCGGCGGTGACGCCGGAGGGGGAGGAGGAGGTGTTCTACGTGGTGTCGCTGCTGTTCTCG	AACAGGAGGATACTGAGGTTCTGCGACCTCGCCGGGATCGGGTACAAGGCGTACCTGGCGCACTACGACA
		GCGGTGGCGAACGACGTGGCGGCGCTGGAGGCGCAGAACAGGAGGATACTGAGGTTCTGC	GCCGCGGCGACTGGGTGAGGCATTTTGGCGCCAAATGGGATCGCTTCGTGCAGAGGAAGGACAAGTACGA
		GACCTCGCCGGGATCGGGTACAAGGCGTACCTGGCGCACTACGACAGCCGCGGCGACTGG	CCCCAAGAAGCTGCTCTCCCCTGGCCAGGACATCTTCAACTGATTGATTAATTAATTAATTAATTGTTGC
		GTGAGGCATTTTGGCGCCAAATGGGATCGCTTCGTGCAGAGGAAGGACAAGTACGACCCC	CTAATTAATTAATTAATTAATTAATTAGTTACAGCGGTTAACTTTAGTC
		AAGAAGCTGCTCTCCCCTGGCCAGGACATCTTCAACTGA
	CKX3/OsCKX3	>BGIOSGA037012-TA	>AK103272.1
		ATGGAGGTTGCCATGGTCTGCACAAGAGTTAACCTGCTCATCCTCATCCTTTCTCTCTGC	AAAAAACCTCATAGCCTCATCAGCTGATCACTGAGTGCCTTCTCCTTCTCCTCCTCCTTTAAGAACCCTC	5'-GAGGCTAGGAGGGAGATCTTGTTC-3'
		TCCCCATACAAGTTTATACAGAGCCCCATGGACTTTGGCCCTTTGAACCTCCTTCCCACC	TTCCCTGCCCATCCTTTTCTTCATCCCCTCAACTTTGCCTAAAAGGCAAGAACAAAGCCATATGATTCTC	5'-CAAAATTCCCAGTGATGATGGTGAT-3'
		ACCACCACTGCATCCAGTGACTTTGGTAGAATCCTCTTCCACTCCCCATCTGCAGTTCTA	TGATCCCTTCTTCCAAGCTGCATCCCAACACAACACATTGTGGTGACACAGCAAACATAATATACACACA
		AAGCCCCAAGCTCCAAGGGATATATCCCTGCTTCTCAGCTTCCTCTCTGCCTCACCTCTT	TCCTCTTCTTCTTCTACCACCCTCCATATTCCTGCAAGAAACAACTGGAGGAAGAATCACTACTCCAACA
		GGCAAGGTGACGGTGGCAGCCAGGGGAGCAGGTCACTCCATCCATGGACAGGCACAGGCC	CCATGGAGGTTGCCATGGTCTGCACAAGAGTTAACCTGCTCATCCTCATCCTTTCTCTCTGCTCCCCATA
		CTTGATGGCATTGTAGTGGAGATGAGCTCCTTGCCTTCTGAGATTGAATTCTACAGAAGA	CAAGTTTATACAGAGCCCCATGGACTTTGGCCCTTTGAACCTCCTTCCCACCACCACCACTGCATCCAGT
		GGAGAAGGAGATGTTTCTTATGCTGATGTGGGTGGTGGAATCATGTGGATTGAGCTTCTG	GACTTTGGTAGAATCCTCTTCCACTCCCCATCTGCAGTTCTAAAGCCCCAAGCTCCAAGGGATATATCCC
		GAGCAGAGCTTGAAGCTTGGGCTGGCTCCAAGGTCTTGGACTGATTACCTCTATCTCACC	TGCTTCTCAGCTTCCTCTCTGCCTCACCTCTTGGCAAGGTGACGGTGGCAGCCAGGGGAGCAGGTCACTC
		ATTGGTGGAACCTTGTCCAATGCTGGCATCAGTGGGCAGACATTCAAGCATGGACCTCAG	CATCCATGGACAGGCACAGGCCCTTGATGGCATTGTAGTGGAGATGAGCTCCTTGCCTTCTGAGATTGAA
		ATTAGCAATGTTCTACAGCTGGAAGTAGTCACAGGCAGGGGTGAGATTGTGACCTGTTCA	TTCTACAGAAGAGGAGAAGGAGATGTTTCTTATGCTGATGTGGGTGGTGGAATCATGTGGATTGAGCTTC
		CCCACCAAGGATGCAGAGCTATTCAATGCTGTTCTTGGAGGCCTTGGGCAGTTCGGCATC	TGGAGCAGAGCTTGAAGCTTGGGCTGGCTCCAAGGTCTTGGACTGATTACCTCTATCTCACCATTGGTGG
		ATTACTAGGGCAAGGATCCTGCTGCAGGAAGCTCCACAGAAAGTGCAGTGGGTTAGAGCC	AACCTTGTCCAATGCTGGCATCAGTGGGCAGACATTCAAGCATGGACCTCAGATTAGCAATGTTCTACAG
		TTCTATGATGATTTCGCCACCTTCACCAAAGACCAGGAGTTGCTGGTGTCAATGCCGGTT	CTGGAAGTAGTCACAGGCAGGGGTGAGATTGTGACCTGTTCACCCACCAAGGATGCAGAGCTATTCAATG
		TTGGTGGACTATGTGGAAGGTTTCATCGTGTTGAATGAGCAATCCCTTCACAGCTCCTCC	CTGTTCTTGGAGGCCTTGGGCAGTTCGGCATCATTACTAGGGCAAGGATCCTGCTGCAGGAAGCTCCACA
		ATTGCCTTCCCTACAAATGTTGACTTCAACCCAGATTTTGGCACCAAGAACAACCCTAAG	GAAAGTGAAGTGGGTTAGAGCCTTCTATGATGATTTCGCCACCTTCACCAAAGACCAGGAGTTGCTGGTG
		ATCTACTACTGCATAGAGTTTGCTGTCCACGATTACCAGAACAAGAACATCAATGTGGAA	TCAATGCCGGTTTTGGTGGACTATGTGGAAGGTTTCATCGTGTTGAATGAGCAATCCCTTCACAGCTCCT
		CAGGTCGTGGAAGTCATCTCAAGGCAGATGAGCCACATAACATCCCACTTGTATAGCGTG	CCATTGCCTTCCCTACAAATGTTGACTTCAACCCAGATTTTGGCACCAAGAACAACCCTAAGATCTACTA
		GAGGTGTCCTACTTTGATTTTCTCAACAGGGTTAGGATGGAGGAGATGAGCCTTAGGAAC	CTGCATAGAGTTTGCTGTCCACGATTACCAGAACAAGAACATCAATGTGGAACAGGTCGTGGAAGTCATC
		AGTGGGCTCTGGGAGGTGCACCATCCATGGTTGAACATGTTCGTGCCAAGGGCTGGGATT	TCAAGGCAGATGAGCCACATAGCATCCCACTTGTATAGCGTGGAGGTGTCCTACTTTGATTTTCTCAACA
		AGTGACTTCAGGGACCTGCTCATGGACAGCATCTCACCGGATAACTTCGAGGGCCTCATC	GGGTTAGGATGGAGGAGATGAGCCTTAGGAACAGTGGGCTCTGGGAGGTGCACCATCCATGGTTGAACAT
		CTCATCTACCCACTCCTCAGACACAAGTGGGACACCAACACGTCGGTCGTGTTACCGGAC	GTTCGTGCCAAGCGCTGGGATTAGTGACTTCAGGGACCTGCTCATGGACAGCATCTCACCGGATAACTTC
		TCCGGGTCGACGGACCAGGTGATGTACGCGGTGGGCATCCTCCGGTCGGCGAACCCCGAC	GAGGGCCTCATCCTCATCTACCCACTCCTCAGACACAAGTGGGACACCAACACGTCGGTCGTGTTACCGG
		GACGGGTGCTCCCACCACTGCCTCCAGGAGCTCCTCCTCCGCCACCGCCGCCTCGCCGGC	ACTCCGGGTCGACGGACCAGGTGATGTACGCGGTGGGCATCCTCCGGTCGGCGAACCCCGACGACGGGTG
		GCCGCCGCGTCGGGCCTCGGCGCGAAGCAGTACCTCGCCCACCACCCGACCCCGGCCGGC	CTCCCACCACTGCCTCCAGGAGCTCCTCCTCCGCCACCGCCGCCTCGCCGGCGCCGCCGCGTCGGGCCTC
		TGGCGCCGCCACTTCGGCCGGCGGTGGGAGCGGTTCGCCGATCGCAAGGCCCGGTTCGAC	GGCGCGAAGCAGTACCTCGCCCACCACCCGACCCCGGCCGGCTGGCGCCGCCACTTCGGCCGGCGGTGGG
		CCGAGGTGCATCCTCGGGCCAGGCCAGGGTATATTCCCCAGGGACAGCAGCAGCAGCAAT	AGCGGTTCGCCGATCGCAAGGCCCGGTTCGACCCGAGGTGCATCCTCGGGCCAGGCCAGGGTATATTCCC
		GGCGCATTTGCAAGCTATAGCTGACACGAGAAAGTGCAGTGTAGTGCTGTGCTGTGCCGTGCCGTGCCGTGCCGTGACAGCTGGTGGTACAATAAGAGGGGGACATAGGATAGGCAGGCGAGGCTAGGAGGGAGATCTTGTTCTTTCTTTTCGATAGCTTTCTTTTCTGCTTCGATTTGAGGCCGGCATCGTTTTGGTTGGTTGATGTGGTTGGGCGGGGGTTGATTTTGAGCGGATCCTCGGTGGTGGTGATCACCATCATCACTGGGAATTTTGGAACTTTGTACAGGCTGAGGAAGCAAGAACAGCTCTAGGGCGAAAGGA	CAGGGACAGCAGCAGCAGCAATGGCGCATTTGCAAGCTATAGCTGACACGAGAAAGTGCAGTGTAGTGCT
			GTGCTGTGCCGTGCCGTGCCGTGCCGTGACAGCTGGTGGTACAATAAGAGGGGGACATAGGATAGGCAGG
			CGAGGCTAGGAGGGAGATCTTGTTCTTTCTTTTCGATAGCTTTCTTTTCTGCTTCGATTTGAGGCCGGCA
			TCGTTTTGGTTGGTTGATGTGGTTGGGCGGGGGTTGATTTTGAACGGATCCTCGGTGGTGGTGATCACCA
			TCATCACTGGGAATTTTGGAACTTTGTACAGGCTGAGGAAGCAAGAACAGCTCTAGGGCGAAAGGATAGT
			GATAGCGATTCTATTTCGACC
	CKX4/OsCKX4	>BGIOSGA005140-TA	>AK121317.1
		ATGAAGCCGTCGATCGTGCACTGCCTCAAGCTGCTCATGCTGCTGGCGCTCGGCGGGGTC	GCCTCCCCTTACCTACCTTGGTGGCCTCCTCTCGCTCTCGCTCTCCTTCTCTTCCTGCACCTGTTGCACC	5'-GCAACCAGTAGACTAGAACTCTAGA-3'
		ACCATGCACGTCCCCGACGAGGACGACGTGGTCGCGTCGCTCGGGGCGCTGCGCCTCGAC	CCCAACAACTCTCACTCACTGCCAGTGTCAAGCAAGATTATACAGCTTGGTCTCATCTCTTAATTCCAAG	5'-AGCTCTTCTCTATGCTGTAACAACA-3'
		GGCCATTTCAGCTTCGACGACGCCCACGCCGCCGCCCGGGACTTCGGCAACCGGTGCAGC	CTTGTTTCACCGACCTGCCAAACTCGATTGATCCACAGATAGATAGTACTTCTGGTTGGGATCTTGAGCT
		CTCCTGCCGGCGGCCGTGCTCCACCCTGGCTCGGTGTCCGACGTCGCCGCCACCGTCAGG	TATATAGACCAGGAAGCATGCGGGGAGCCATGAAGCCGTCGATCGTGCACTGCCTCAAGCTGCTCATGCT
		CGCGTGTTCCAGCTGGGCAGGAGCTCGCCGCTCACCGTCGCGGCGCGCGGGCACGGCCAC	GCTGGCGCTCGGCGGGGTCACCATGCACGTCCCCGACGAGGACGACGTGGTCGCGTCGCTCGGGGCGCTG
		TCGCTCCTCGGCCAGTCCCAGGCCGCCGGCGGGATCGTCGTCAAGATGGAGTCCCTCGCC	CGCCTCGACGGCCATTTCAGCTTCGACGACGCCCACGCCGCCGCCCGGGACTTCGGCAACCGGTGCAGCC
		GCCGCCGCAGCCAGGGCGGTGCGGGTGCACGGCGGCGCGTCGCCCCACGTGGACGCCCCG	TCCTGCCGGCGGCCGTGCTCCACCCTGGCTCGGTGTCCGACGTCGCCGCCACCGTCAGGCGCGTGTTCCA
		GGCGGCGAGCTCTGGATCAACGTGCTGCATGAGACGCTCAAGCACGGGCTGGCGCCCAGG	GCTGGGCAGGAGCTCGCCGCTCACCGTCGCGGCGCGCGGGCACGGCCACTCGCTCCTCGGCCAGTCCCAG
		TCATGGACCGACTACCTCCATCTCACAGTCGGTGGCACCTTGTCGAATGCGGGGGTCAGC	GCCGCCGGCGGGATCGTCGTCAAGATGGAGTCCCTCGCCGCCGCCGCAGCCAGGGCGGTGCGGGTGCACG
		GGACAGGCGTTCCGGCATGGACCGCAGGTCAGCAATGTCAACCAACTGGAGATTGTGACA	GCGGCGCGTCGCCCCACGTGGACGCCCCGGGCGGCGAGCTCTGGATCAACGTGCTGCATGAGACGCTCAA
		GGGAGGGGAGAAGTTGTCACCTGCTCGCACGAGGTGAACTCTGATCTCTTCTACGCTGCT	GCACGGGCTGGCGCCCAGGTCATGGACCGACTACCTCCATCTCACAGTCGGTGGCACCTTGTCGAATGCG
		CTTGGCGGCCTGGGCCAGTTTGGGATCATCACCAGGGCTCGGATTGCTCTTGAACCTGCT	GGGGTCAGCGGGCAGGCGTTCCGGCATGGACCGCAGGTCAGCAATGTCAACCAACTGGAGATTGTGACAG
		CCAAAGATGGTGCGGTGGATACGTGTTCTCTACTCGGACTTTGAGACCTTCACCGAGGAC	GGAGGGGAGAAGTTGTCACCTGCTCGCACGAGGTGAACTCTGATCTCTTCTACGCTGCTCTTGGCGGCCT
		CAGGAGAAGCTGATCGCGTCTGAGAAGACCTTCGACTACATCGAAGGGTTTGTGATCATA	GGGCCAGTTTGGGATCATCACCAGGGCTCGGATTGCTCTTGAACCTGCTCCAAAGATGGTGCGGTGGATA
		AACAGGACAGGCATCCTCAACAACTGGAGGACGTCGTTCAAGCCACAGGACCCAGTGCAG	CGTGTTCTCTACTCGGACTTTGAGACCTTCACCGAGGACCAGGAGAAGCTGATCGCGTCTGAGAAGACCT
		GCAAGCCAGTTCCAGTCGGATGGAAGAGTGCTATACTGCCTTGAGCTGACGATGAACTTC	TCGACTACATCGAAGGGTTTGTGATCATAAACAGGACAGGCATCCTCAACAACTGGAGGACGTCGTTCAA
		AACCACGATGAGGCTGACATCATGGAACAGGAAGTTGGTGCGCTGCTATCTCGACTCAGA	GCCACAGGACCCAGTGCAGGCAAGCCAGTTCCAGTCGGATGGAAGAGTGCTATACTGCCTTGAGCTGACG
		TACATATCGTCCACTCTATTCTACACCGATGTCACATACCTGGAGTTCTTGGACAGGGTG	ATGAACTTCAACCACGATGAGGCTGACATCATGGAACAGGAAGTTGGTGCGCTGCTATCTCGACTCAGAT
		CACACTTCTGAGCTGAAGCTGAGGGCTCAAGGCCTCTGGGAAGTCCCACACCCGTGGCTG	ACATATCGTCCACTCTATTCTACACCGATGTCACATACCTGGAGTTCTTGGACAGGGTGCACACTTCTGA
		AATCTTCTGATCCCAAGGAGCACAGTCCACAAATTTGCAAAGGAAGTCTTCGGCAAGATC	GCTGAAGCTGAGGGCTCAAGGCCTCTGGGAAGTCCCACACCCGTGGCTGAATCTTCTGATCCCAAGGAGC
		CTAAAAGATAGCAACAATGGTCCCATACTGCTTTACCCAGTGAACAGAACCAAGTGGGAC	ACAGTCCACAAATTTGCAAAGGAAGTCTTCGGCAAGATCCTAAAAGATAGCAACAATGGTCCCATACTGC
		AACAGAACATCAGTGGTCATACCAGATGAAGAAATTTTCTACCTGGTTGGGTTCCTATCT	TTTACCCAGTGAACAGAACCAAGTGGGACAACAGAACATCAGTGGTCATACCAGATGAAGAAATTTTCTA
		TCAGCACCATCATCCTCAGGTCATGGTAGTGTCGAACATGCAATGAACCTGAACAACAAA	CCTGGTTGGGTTCCTATCTTCAGCACCATCATCCTCAGGTCATGGTAGTGTCGAACATGCAATGAACCTG
		ATAGTGGACTTCTGTGAAAAGAATGGTGTTGGGATGAAACAGTATCTAGCACCCTACACT	AACAACAAAATAGTGGACTTCTGTGAAAAGAATGGTGTTGGGATGAAACAGTATCTAGCACCCTACACTA
		ACACAGAAGCAGTGGAAAGCCCACTTCGGAGCAAGGTGGGAGACATTTGAACGGAGGAAA	CACAGAAGCAGTGGAAAGCCCACTTCGGAGCAAGGTGGGAGACATTTGAACGGAGGAAACACACGTACGG
		CACACGTACGATCCCCTAGCAATCCTAGCTCCAGGGCAGAGAATATTTCCAAAGGCATCA	TCCCCTAGCAATCCTAGCTCCAGGGCAGAGAATATTTCCAAAGGCATCACTACCTATGTCCTTGTGACAG
		CTACCTATGTCCTTGTGACAGTATATGCTGTGAAAAGGCTTTTGTAGAGCATATGTTGTACA	TATATGCTGTGAAAAGGCTTTTGTAGAGCATATGTTGTACAAAATTGTAGCGAAAATATCCTTTGTAAAG
		AAAATGTAGCGAAAATATCCTTTGTAAAGACGAAATCTACGGAAGGTAGCTTAAAGAACAC	ACGAAATCTACGGAAGGTAGCTTAAAGAACACAGCGGGGCAACCAGTAGACTAGAACTCAAGAAGTAGTG
		AGCGGGGCAACCAGTAGACTAGAACTCTAGAAGTAGTGGAAGATACCTCACAAAAGACTTC	GAAGATACCTCACAAAAGACTTCAAAGCGAAGCAGCGTGGCCTTAACTCTGGTTGCAGCTTTGGAGGCAA
		AAAGCAAAGCAGCGTGGCCTTAACTCTGGTTGCAGCTTTGGAGGCAAATGATTGGAGGATT	ATGATTGGAGGATTACAGTGGTCCTAGCAACTGAAGTCCAGCTGTTGTTACAGCATAGAGAAGAGCTGTG
		ACAGTGGTCCTAGCAACTGAAGTCCAGCTGTTGTTACAGCATAGAGAAGAGCTGTGCTACCT	CTACCTCAATGATCACTAAATCACTGACTAGTGTAACTCATGTTAAGTTGTTTGTGTTCAGCTAACAACA
		CAATGATCACTAAATCACTGACTAGTGTAACTCATGTTAAGTTGTTTGTGTTCAGCTAACAACA	CTGCAGAAGGTAGCATCAGGGTAGACCCTTGATTAGCAAATAACACAGCCTGTTGCATGTGAGTACTATC
		CTGCAGAAGGTAGCATCAGGGTAGACCCTTGATTAGCAAATAACACAGCCTGTTGCATGTG	TGCATAAATGCAGCAGATTACATTAGTTTTTATGAATCGAATGTTATGTTTGCAAATGTTAAAGAAAAAA
		AGTACTATCTGCATAAATGCAGCAGATTACATTAGTTTTTATGAATCGAATGTTATGTTTGCA	ACAGCAAAGTTTCTTATT
		AATGTTAAAGAAAAAAACAGCAAAGTTTCTTATT
	CKX9/OsCKX9	>BGIOSGA019749-TA	>OSJNBa0025P09.18
		ATGAGGCCATCACTCTTGCAGTATCTGAAGCTGCTCCTGTTACTTGCCCTTGGTGGTGTC	https://www.ncbi.nlm.nih.gov/nuccore/42558285?report=fasta&sat=4&satkey=57323618&itemID=18	5'-AAGAAGCATGATCCATAAATTTGCG-3'
		ACCACCATGCATGTGCCTAAACAAGATGTGCCATCATCCCTGGAGGCACTCACCCTTGAT	ATGAGGCCATCACTCTTGCAGTATCTGAAGCTGCTCCTGTTACTTGCCCTTGGTGGTGTCACCACCATGC	5'-AGGTAGAAAACTTCCTCATCTGGTA-3'
		GGCCATTTCAGCTTCCACGATGTGTCTGCTGCTGCACAGGACTTTGGCAACCTGTCCAGC	ATGTGCCTAAACAAGATGTGCCATCATCCCTGGAGGAACTCACCCTTGATGGCCATTTCAGCTTCCACGA
		TTCCCGCCGGTTGCGGTGCTTCATCCTGGCTCAGTGGCTGACATTGCCACAACCATCAGG	TGTGTCTGCTGCTGCACAGGACTTTGGCAACCTGTCCAGCTTCCCGCCGGTTGCGGTGCTTCATCCTGGC
		CATGTGTTCTTGATGGGTGAGCACTCCACGCTCACAGTGGCAGCCCGTGGACATGGGCAC	TCAGTGGCTGACATTGCCACAACCATCAGGCATGTGTTCTTGATGGGTGAGCACTCCACGCTCACAGTGG
		TCGCTGTATGGGCAGTCCCAGGCTGCTGAGGGAATCATCATCAGTATGGAATCCCTCCAG	CAGCCCGTGGACATGGGCACTCGCTGTATGGGCAGTCCCAGGCTGCTGAGGGAATCATCATCAGTATGGA
		AGTAACACAATGAGGGTGAACCCTGGCGTATCACCCTATGTCGATGCTTCAGGAGGAGAA	ATCCCTCCAGAGTAACACAATGAGGGTGAACCCTGGCGTATCACCCTATGTCGATGCTTCAGGAGGAGAA
		CTCTGGATAAATGTTTTGCATGAGACTCTGAAGTATGGTTTAGCACCAAAGTCGTGGACG	CTCTGGATAAATGTTTTGCATGAGACTCTGAAGTATGGTTTAGCACCAAAGTCGTGGACGGACTATCTCC
		GACTATCTCCATCTCACGGTTGGAGGCACACTGTCGAATGCAGGAGTCAGTGGGCAGACC	ATCTCACGGTTGGAGGCACACTGTCGAATGCAGGAGTCAGTGGGCAGACCTTCCGGCATGGCCCACAGAT
		TTCCGGCATGGCCCACAGATCAGCAATGTCAACGAGCTGGAAATTGTGACTGGAAGAGGT	CAGCAATGTCAACGAGCTGGAAATTGTGACTGGAAGAGGTGATGTTATCACATGCTCACCTGAACAAAAC
		GATGTTATCACATGCTCACCTAAACAAAACTCTGATCTCTTCCATGCTGCCCTTGGTGGC	TCTGATCTCTTCCATGCTGCCCTTGGTGGCCTAGGTCAGTTTGGCGTCATCACAAGAGCCAGGATTCCTC
		CTAGGTCAGTTTGGCGTCATCACAAGAGCCAGGATTCCTCTTGAACCTGCTCCAAAAATG	TTGAACCTGCTCCAAAAATGGTAAGGTGGCTACGAGTTCTCTACTTGGATTTCACAAGCTTCACCGAAGA
		GTAAGGTGGCTACGAGTTCTCTACTTGGATTTCACAAGCTTCACCGAAGACCAGGAAATG	CCAGGAAATGCTCATTTCAGCAGAGAAGACATTTGACTACATCGAGGGCTTTGTCATCATAAATAGGACA
		CTCATTTCAGCAGAGAAGACATTTGACTACATCGAGGGCTTTGTCATCATAAATAGGACA	GGCATCCTGAACAACTGGAGGTCGTCCTTCAATCCGCAGGACCCAGTGCGTTCTAGCCAGTTTGAATCAG
		GGCATCCTGAACAACTGGAGGTCGTCCTTCAATCCGCAGGACCCAGTGCGTTCTAGCCAG	ATGGAAAAGTGCTCTTCTGCCTTGAGATGACAAAGAACTTCAACCCTGACGAGGCTGATGTCATGGAACA
		TTTGAATCAGATGGAAAAGTGCTCTTCTGCCTTGAGATGACAAAGAACTTCAACCCTGAC	GGAGGTCAACACACTGCTGTCTCAACTTAGATATATGCCTTCCTCCTTATTCCACACGGATGTAACATAC
		GAGGCTGATGTCATGGAACAGGAGGTCAACACACTGCTGTCTCAACTTAGATATATGCCT	ATAGAGTTCTTGGATAGGGTACACTCTTCTGAGATGAAGTTGAGAGCTAAGGGCATGTGGGAAGTCCCAC
		TCCTCCTTATTCCACACGGATGTAACATACATAGAGTTCTTGGATAGGGTACACTCTTCT	ACCCATGGCTTAATATCATCATTCCAAGAAGCATGATCCATAAATTTGCGAAGGAGGTCTTTGGGAAAAT
		GAGATGAAGTTGAGAGCTAAGGGCATGTGGGAAGTCCCACACCCATGGCTTAATATCATC	CCTGAAAGACAGTAACAATGGTCCCATATTACTCTATCCAGTGAACAAATCCAGATGGGACAACAGAACA
		ATTCCAAGAAGCATGATCCATAAATTTGCGAAAGAGGTCTTTGGGAAAATCCTGAAAGAC	TCAGTAGTCATACCAGATGAGGAAGTTTTCTACCTGGTGGCATTCCTATCCTCAGCACTTGGCCCCCATA
		AGTAACAATGGTCCCATATTACTCTATCCAGTGAACAAATCCAGATGGGACAACAGAACA	ACATCAAACATACATTGGACCTGAACTACAGGATAATAGAGTTCTCTGACAAGGCAGGTATTGGAGTGAA
		TCAGTAGTCATACCAGATGAGGAAGTTTTCTACCTGGTGGCATTCCTATCCTCAGCACTT	GCAGTATCTCCCAAACTATACCACAGAACAGGAGTGGCAGTCCCATTTTGGTGCAAGGTGGGACACATTT
		GGCCCCCATAACATCAAACATACATTGGACCTGAACTACAGGATAATAGAGTTCTCTGAC	CAACAGAGGAAAAAAGCCTATGACCCCTTGGCCATCTTAGCTCCAGGACAAAGAATATTTCAAAAGGCAT
		AAGGCAGGTATTGGAGTGAAGCAGTATCTCCCAAACTATACCACAGAACAGGAGTGGCAG	CAGCGTCACTACCCTTGCCCTCATGA
		TCCCATTTTGGTGCAAGGTGGGACACATTTCAACAGAGGAAAAAAGCCTATGACCCCTTG
		GCCATCTTAGCTCCAGGACAAAGAATATTTCAAAAGGCATCAGCGTCACTACCCTTGCCC
		TCATGA
	RR1/OsRR1	>BGIOSGA015027-TA	>AB249661.1
		ATGGAAGGAGGAAGGGGGGTGACGAGGGTGCTGCTGGTGGACGACTCGCCGGTGGACAGG	ATGGAAGGAGGAAGGGGGGTGACGAGGGTGCTGCTGGTGGACGACTCGCCGGTGGACAGGAGGGTGGTGC	5'-GCTGTCACATTACTTCCCTTTCC-3'
		AGGGTGGTGCAGCTCCTCCTCAGCAGCAGCGCATGCGCCGGCTCATTCCACGTAATCGCC	AGCTCCTCCTCAGCAGCAGCGCATGCGCCGGCTCATTCCACGTAATCGCCGTCGACAGCGCCAAGAAGGC	5'-TCAAGCACACCACAGGTTGAG-3'
		GTCGACAGCGCCAAGAAGGCCATGGAGTTCCTCGGCCTCAAGGAAGAAGGCAAGGAGCAG	CATGGAGTTCCTCGGCCTCAAGGAAGAAGGCAAGGAGCAGGCCATCGACATGGTGCTCACCGACTACTGC
		GCCATCGACATGGTGCTCACCGACTACTGCATGCCTGAGATGACTGGTTATGAGCTTCTC	ATGCCTGAGATGACTGGTTATGAGCTTCTCAAAGCCATCAAGGCGCTGAGCCCTCTGAAGCCGATCCCAG
		AAAGCCATCAAGGCGCTGAGCCCTCTGAAGCCGATCCCAGTGATCGTCATGTCGTCGGAA	TGATCGTCATGTCGTCGGAAAACGAGCCCCAGAGGATCAGCAGATGCATGAATGCTGGTGCTGAAGATTT
		AACGAGCCCCAGAGGATCAGCAGATGCATGAATGCTGGTGCTGAAGATTTCATCGTAAAG	CATCGTAAAGCCTCTTCAAAGCAAGGACGTACAGCGTCTCAGGAACTGCTCGCCGGCGAACACGCAGTGC
		CCTCTTCAAAGCAAGGACGTACAGCGTCTCAGGAAGTGCTCGCCGGCGAACACGCAGTGC	TGCGACGCCGGGAGCGACGGCAAGCCGCCGCTGCTGCTGCTGCCATCGGACCACGTCGTCGTCGACGCCA
		TGCGACGCCGGGAGCGACGGCAAGCCGCCGCTGCTGCTGCTGCCATCGGACCACGTCGTC	CCGCCGCGTCGCCGCCGCCGCCGCCGTCCCGGCGTCGGGCGCACTTCGCTGGAGTTGCCATGGTCCTGCA
		GTCGACGCCACCGCCGCGTCGCCGCCGCCGCCGCCGTCCCGGCGTCGGGCGCACTTCGCC	CTCGTCGAGCGTCGAGCTGTCACATTACTTCCCTTTCCTCTTCAAGTTCATCCTGCTGGTGTACGCCATC
		GGAGTTGCCATGGTCCTGCACTCGTCGAGCGTCGAGCTGTCACATTACTTCCCTTTCCTC	CTGTGCCTGGGTGAGCTGCTGCACAGATGGTCAAACGGCTGCTTCCTCAACCTGTGGTGTGCTTGA
		TTCAAGTTCATCCTGCTGGTGTACGCCATCCTGTGCCTGGGTGAGCTGCTGCACAGATGG
		TCAAACGGCTGCTTCCTCAACCTGTGGTGTGCTTGA
	RR3/OsRR3	>BGIOSGA005312-TA	>gi|87116379
		ATGTCGACGAAGACAGTGCCGGAGCCGGAGCCGCACGTCCTCGCCGTGGACGACAGCATC	ATGTCGACGAAGACAGTGCCGGAGCCGGAGCCGCACGTCCTCGCCGTGGACGACAGCATCGTCGACCGTA	5'-GACAGGGTTCGATCTCCTCAAG-3'
		GTCGACCGTACTGTCATCTCCAGACTCCTGCGCAGCTCCAAATATCGAGTTACGACGGTG	CTGTCATCTCCAGACTCCTGCGCAGCTCCAAATATCGAGTTACGACGGTGGATAGTGGCAAGAGAGCACT	5'-ATCAAAAAGTCTTCAGCCCCCT-3'
		GATAGTGGCAAGAGAGCACTGGAGGTTCTCAGCCTGGATCGGAATGTGCATATGATCATC	GGAGGTTCTCAGCCTGGATCGGAATGTGCATATGATCATCACGGATTACTGCATGCCGGAGATGACAGGG
		ACGGATTACTGCATGCCGGAGATGACAGGGTTCGATCTCCTCAAGAGGGTCAAGGAGTCG	TTCGATCTCCTCAAGAGGGTCAAGGAGTCGGCGGAGCTGAAGGAGATTCCGGTGGTGCTAATGTCGTCGG
		GCGGAGCTGAAGGAGATTCCGGTGGTGCTAATGTCGTCGGAGAATTCGCCGACGAGAATC	AGAATTCGCCGACGAGAATCCGGCGGTGCCTGGAGGAGGGGGCTGAAGACTTTTTGATCAAACCGGTTCG
		CGGCGGTGCCTGGAGGAGGGGGCTGAAGACTTTTTGATCAAACCGGTTCGCCCGTCTGAT	CCCGTCTGATGTGTCGCGCCTTTGCAACCGCGTCATCATGAAATGA
		GTGTCGCGCCTTTGCAACCGCGTCATCATGAAATGA
	RR4/OsRR4	>BGIOSGA005182-TA	>gi|87116385
		ATGACGGTGGTTGATGCGGAGTCGCGGTTCCATGTCCTCGCGGTGGATGATAGCCTGATC	ATGACGGTGGTTGATGCGGAGTCGCGGTTCCATGTCCTCGCGGTGGATGATAGCCTGATCGACAGGAAGC	5'-GATGACTCCTCCTCTTCACCTTC-3'
		GACAGGAAGCTCATCGAGATGCTGCTCAAGAACTCGTCCTACCAAGTGACCACTGTGGAT	TCATCGAGATGCTGCTCAAGAACTCGTCCTACCAAGTGACCACTGTGGATTCTGGGAGCAAGGCCTTGGA	5'-AAGATGATCCCTTCACCCTCTTG-3'
		TCTGGGAGCAAGGCCTTGGAGCTGCTTGGATTGAGGGATGAGGGTGATGACTCCTCCTCT	GCTGCTTGGATTGAGGGATGAGGGTGATGACTCCTCCTCTTCACCTTCTTCCTCCTCACCTGACCATCAG
		TCACCTTCTTCCTCCTCACCTGACCATCAGGAGATTGATGTCAACCTGATAATCACTGAC	GAGATTGATGTCAACCTGATAATCACTGACTACTGCATGCCTGGCATGACAGGGTATGATCTGCTCAAGA
		TACTGCATGCCTGGCATGACAGGGTATGATCTGCTCAAGAGGGTGAAGGGATCATCTTCA	GGGTGAAGGGATCATCTTCATTGAAGGACATACCAGTTGTGATCATGTCTTCTGAGAATGTGCCTGCAAG
		TTGAAGGACATACCAGTTGTGATCATGTCTTCTGAGAATGTGCCTGCAAGGATCAACAGG	GATCAACAGGTGCTTGGAAGATGGTGCAGAGGAGTTCTTCCTGAAACCTGTCAAGCTCGCTGACATGAAG
		TGCTTGGAAGATGGTGCAGAGGAGTTCTTCCTGAAACCTGTCAAGCTCGCTGACATGAAG	AAGCTCAAGTCTCACCTGCTCAAAAGGAAACAGCAGCTGCCCATGGCTGCTGCTGCACCAGATAAGCCGC
		AAGCTCAAGTCTCACCTGCTCAAAAGGAAACAGCAGCTGCCCATGGCTGCTGCTGCACCA	CACACAAACCAGATGAAGCTGCAGCCTCAGCAGCTGCAATTGCTGAAGCTGCAACAGCTCAAACCGATGG
		GATAAGCCGCCACACAAACCAGATGAAGCTGCAGCCTCAGCAGCTGCAATTGCTGAAGCT	AATCATCAGTGATTGCAGCTGCAGCGGCAGCAGCAAGAGGAAGGCGGCTGCAATGGAGCAGGAGGTCATC
		GCAACAGCTCAAACCGATGGAATCATCAGTGATTGCAGCTGCAGCGGCAGCAGCAAGAGG	TCCTCACCTGATCAGAGGACGAAGCCAAGATTGTCCTCCACTAGCAGCGGCCTTGCAGTGGAGACCTGA
		AAGGCGGCTGCAATGGAGCAGGAGGTCATCTCCTCACCTGATCAGAGGACGAAGCCAAGA
		TTGTCCTCCACTAGCAGCGGCCTTGCAGTGGAGACCTGA
	RR6/OsRR6	>BGIOSGA017337-TA	>gi|87116375
		ATGGCGGCAGCGGCGCAGGCTCCGGCGGCGGCGAAGGTGGTGGTGTCGACGTCGCCGAGG	ATGGCGGCAGCGGCGCAGGCTCCGGCGGCGGCGAAGGTGGTGGTGGCGACGTCGCCGAGGGCAGGCGGAG	5'-TGATCATGTCGTCGGAGAACG-3'
		GCAGGCGGAGGCGGAGGCGGCGGCGGGGACAGGAAGGTGGTGCCGGTTGTGGTGGCGGCG	GCGGAGGCGGCGGCGGGGACAGGAAGGTGGTGCCGGTTGTGGTGGCGGCGGCGGCCGGCGACGAGGCGCA	5'-CATCTGATACGGCTGCAGAGC-3'
		GCGGCCGGCGACGAGGCGCAGAGCGAGATGCACGTGCTGGCGGTGGACGACAGCTCCGTG	GAGCGAGATGCACGTGCTGGCGGTGGACGACAGCTCCGTGGACCGCGCCGTCATCGCCAAGATCCTCCGG
		GACCGCGCCGTCATCGCCAAGATCCTCCGGAGCTCCAAGTACAGGGTGACCACGGTGGAG	AGCTCCAAGTACAGGGTGACCACGGTGGAGTCGGCGACGAGGGCGCTCGAGCTCCTCTGCCTCGGCCTCG
		TCGGCGACGAGGGCGCTCGAGCTCCTCTGCCTCGGCCTCGTCCCCAACGTCAACATGATC	TCCCCAACGTCAACATGATCATCACCGACTACTGGATGCCCGGCATGACCGGCTACGAGCTCCTCAAGCG
		ATCACCGACTACTGGATGCCCGGCATGACCGGCTACGAGCTCCTCAAGCGCGTCAAGGAA	CGTCAAGGAATCGTCTCAGCTCAAGGAGATCCCGGTGGTGATCATGTCGTCGGAGAACGTGCCGAACCGG
		TCGTCTCAGCTCAAGGAGATCCCGGTGGTGATCATGTCGTCGGAGAACGTGCCGAACCGG	ATCAGCCGGTGCCTGGAGGAGGGCGCCGAGGACTTCCTGCTCAAGCCCGTACGCCCCTCCGACGTGTCGC
		ATCAGCCGGTGCCTGGAGGAGGGCGCCGAGGACTTCCTGCTCAAGCCCGTACGCCCCTCT	GGCTCTGCAGCCGTATCAGATGA
		GACGTGTCGCGGCTCTGCAGCCGTATCAGATGA
	IPT9/OsIPT9	>BGIOSGA005256-TA	>gi|78483674
		ATGGCCCACCTCGCGGCCTCTGCCGCCCCGCTTCCAAGCGCTGACCCCGACGCCGGCGAG	ATGGCCCACCTCGCGGCCTCTGCCGCCCCGCTTCCAAGCGCTGACCCCGACGCCGGCGAGGAGTCCTCCC	5'-ATGATCGAGAGGCCACTTATACCC-3'
		GAGTCCTCCCACTCTCCGCCGCCGCCGGAGAAGGGGCTGAGGAAGGTGGTGGTGGTGATG	ACTCTCCGCCGCCGCCGGAGAAGGGGCTGAGGAAGGTGGTGGTGGTGATGGGCGCGACTGGCGCCGGCAA	5'-GAGACTGCTTCATCCAATAAGCCC-3'
		GGCGCGACTGGCGCCGGCAAGTCGCGGCTGGCCGTCGACCTCGCGAGCCACTTCGCCGGC	GTCGCGGCTGGCCGTCGACCTCGCGAGCCACTTCGCCGGCGTCGAGGTGGTCAGCGCCGACTCCATGCAA
		GTCGAGGTGGTCAGCGCCGACTCCATGCAAGTCTACGGTGGGCTCGATGTCCTCACCAAC	GTCTACGGTGGGCTCGATGTCCTCACCAACAAGGTCCCCCTCCACGAGCAGAAAGGCGTTCCTCACCATC
		AAGGTCCCCCTCCACGAGCAGAAAGGCGTTCCTCACCATCTCCTGAGCGTGATTGATCCC	TCCTGAGCGTGATTGATCCCTCTGTGGAGTTCACTTGCCGCGATTTCCGCGACCATGCTGTGCCGATTAT
		TCTGTGGAGTTCACTTGCCGCGATTTCCGCGACCATGCTGTGCCGATTATAGAAGGTATA	AGAAGGTATATTGGATCGTGGCGGCCTCCCTGTTATTGTTGGTGGTACAAACTTCTACATCCAGGCTCTT
		TTGGATCGTGGCGGCCTCCCTGTTATTGTTGGTGGTACAAACTTCTACATCCAGGCTCTT	GTTAGCCCATTCCTCTTTGATGATATGGCACAGGATATTGAGGGTCTTACTTTAAATGACCACCTAGATG
		GTTAGCCCATTCCTCTTTGATGATATGGCACAGGATATTGAGGGTCTTACTTTAAATGAC	AGATAGGGCTTGATAATGATGATGAAGCCGGTCTGTATGAACATTTGAAGAAGATTGATCCTGTTGCTGC
		CACCTAGATGAGATAGGGCTTGATAATGATGATGAAGCCGGTCTGTATGAACATTTGAAG	ACAAAGGATACACCCGAACAACCATCGAAAAATAAAACGCTACCTTGAGTTGTATGAATCCACAGGTGCC
		AAGATTGATCCTGTTGCTGCACAAAGGATACACCCGAACAACCATCGAAAAATAAAACGC	CTACCTAGTGATCTTTTCCAAGGGCAAGCCACAGAGAAGTGGGGTCGACCTAGTAACTCCAGATTTGACT
		TACCTTGAGTTGTATGAATCCACAGGTGCCCTACCTAGTGATCTTTTCCAAGGGCAAGCC	GTTGTTTCTTGTGGTTAGATGCTGATCTTCATGTTCTGGATCGTTATGTCAATGAAAGGGTCGACTGCAT
		ACAGAGAAGTGGGGTCGACCTAGTAACTCCAGATTTGACTGTTGTTTCTTGTGGTTAGAT	GATTGATGATGGCCTGCTAGATGAAGTGTGTAACATATATGATCGAGAGGCCACTTATACCCAAGGGCTG
		GCTGATCTTCATGTTCTGGATCGTTATGTCAATGAAAGGGTCGACTGCATGATTGATGAT	CGGCAGGCCATTGGTGTTCATGAATTTGATGAGTTTTTCAGATTTTATTTTGCAAGGAAGGAAACCGGTG
		GGCCTGCTAGATGAAGTGTGTAACATATATGATCGAGAGGCCACTTATACCCAAGGGCTG	AGATAAAGATGGATTCCTGTACAACTATGGCAGGTCTCCATGATGATAACCTGAAGGGCTTATTGGATGA
		CGGCAGGCCATTGGTGTTCGTGAATTTGATGAGTTTTTCAGATTTTATTTTGCAAGGAAG	AGCAGTCTCACAACTAAAAGCAAACACTCGCAGACTTGTTCGACGTCAAAGACGAAGGCTGCATCGGTTG
		GAAACCGGTGAGATAAAGATGGATTCCTGTACAACTATGGCAGGTCTCCATGATGATAAC	AATAAATATTTTGAGTGGAACTTGCGTCATATTGATGCAACAGAAGCTTTCTATGGTGCCACTGCTGACT
		CTGAAGGGCTTATTGGATGAAGCAGTCTCACAACTAAAAGCAAACACTCGCAGACTTGTT	CATGGAACATGAAAGTTGTGAAACCTTGCGTGGATATTGTTAGAGATTTCTTGTCTGATGATACAATTTT
		CGACGTCAAAGACGAAGGCTGCATCGGTTGAATAAATATTTTGAGTGGAACTTGCGTCAT	GGCAAGCAGAGATGGTTCTAGTGTAACTGGAAGCCCTAGGATGTCTTCAAGAGAGTTGTGGACTCAATAT
		ATTGATGCAACAGAAGCTTTCTATGGTGCCACTGCTGACTCATGGAACATGAAAGTTGTG	GTTTGTGAGGCCTGTGATAACCGGGTACTTCGGGGAACGCATGAGTGGGAGCAACACAAGCAAGGCCGAT
		AAACCTTGCGTGGATATTGTTAGAGATTTCTTGTCTGATGATACAATTTTGGCAAGCAGA	GCCACCGTAAAAGAGTACAACGTTTGAAACAGAAGGCTAGTACAGTGATATCATTATAG
		GATGGTTCTAGTGTAACTGGAAGCCCTAGGATGTCTTCAAGAGAGTTGTGGACTCAATAT
		GTTTGTGAGGCCTGTGATAACCGGGTACTTCGGGGAACGCATGAGTGGGAGCAACACAAG
		CAAGGCCGATGCCACCGTAAAAGAGTACAACGTTTGAAACAGAAGGCTAGTACAGTGATA
		TCATTATAG
	IPT10/OsIPT10	>BGIOSGA023646-TA	>gi|78483676
		ATGCAGTATGGATGCAGGCGCCCCGCCGTGTGGAAGAGAAGTTGGTCCCCGGCTGCCGCC	ATGCAGTATGGATGCAGGCGCCCCGCCGTGTGGAAGAGAAGTTGGTCCCCGGCTGCCGCCGCCGCCACCA	5'-TGGAGTACTTGCTTCAGTGTAGG-3'
		GCCGCCACCAAGAACAAGGTCATCGTCATCTCAGGCCCCACCGGCGCCGGCAAGACCAGG	AGAACAAGGTCATCGTCATCTCAGGCCCCACCGGCGCCGGCAAGACCAGGCTCGCCTTGGACCTCGCCAA	5'-CCCACTGGTAAATCTTCTCGTTG-3'
		CTCGCCTTGGACCTCGCCAAGAGGCTCTCCGGGGAGATCATCAGCGCCGACTCCGTCCAG	GAGGCTCTCCGGGGAGATCATCAGCGCCGACTCCGTCCAGGTCTACCGGGGCCTCGACGTCGGCTCCGCC
		GTCTACCGGGGCCTCGACGTCGGCTCCGCCAAGCCCTCCTCTTCCGACAGGGCCGCCGTG	AAGCCCTCCTCTTCCGACAGGGCCGCCGTGCCGCACCACCTCATCGACATCCTCCACGCCTCCGACGACT
		CCGCACCACCTCATCGACATCCTCCACGCCTCCGACGACTACTCCGCCGGGGACTTCTTC	ACTCCGCCGGGGACTTCTTCCACGACGCCCGCGCAGCAACCGACCACCTCCTCGCCCGAGCCCGCGTCCC
		CACGACGCCCGCGCAGCAACCGACCACCTCCTCGCCCGAGCCCGCGTCCCCATTGTCGCC	CATTGTCGCCGGAGGGACTGGCCTCTACCTCCGCTGGTACATCTATGGCAAGCCCAGTGTCCCGCAGTCT
		GGAGGGACTGGCCTCTACCTCCGCTGGTACATCTATGGCAAGCCCAGTGTCCCGCAGTCT	TCCATGGACGTCACCTCCGCCGTCTGGTCCGAGCTCTCCCGCTTCCGGGACACCGGCCGCTGGGAAGAAG
		TCCATGGACGTCACCTCCGCCGTCTGGTCCGAGCTCTCCCGCTTCCGGGACACCGGCCGC	CCGTCGACCTGGTTGCCAACGCCGGCGACCCCAAAGCTCGGGACCTGTCAGTCAACAACTGGTCAAGGTT
		TGGGAAGAAGCCGTCGACCTGGTTGCCAACGCCGGCGACCCCAAAGCTCGGGACCTGTCA	AAGGAGAAGCCTTGAGATCATCAGGTCTTCAGGCTCACCTCCCTCTGCCTTCTCCTTGCCCTACAATGCT
		GTCAACAACTGGTCAAGGTTAAGGAGAAGCCTTGAGATCATCAGGTCTTCAGGCTCACCT	TACAATCTCAATCACCACCGTCGTCTCAGTCTCACCAACCAAGCCGATCAACCCACGGAGCTGGAGCTGG
		CCCTCTGCCTTCTCCTTGCCCTACAATGCTTACAATCTCAATCACCACCGTCGTCTCAGT	ACTACGACTTCCTCTGCATCTTCCTCGCGTGCCCACGCGTTGAGCTCTACAGATCAATCGATCTGAGGTG
		CTCACCAACCAAGCCGATCAACCCACGGAGCTGGAGCTGGACTACGACTTCCTCTGCATC	CGAAGAGATGCTGGCCGACACAGGTGGCCTACTCTCTGAAGCCTCCTGGCTCCTCGACATCGGCTTGAGT
		TTCCTCGCGTGCCCACGCGTTGAGCTCTACAGATCAATCGATCTGAGGTGCGAAGAGATG	CCTGGCATGAACTCGGCTACCTGCGCAATCGGCTACAGGCAAGCCATGGAGTACTTGCTTCAGTGTAGGC
		CTGGCCGACACAGGTGGCCTACTCTCTGAAGCCTCCTGGCTCCTCGACATCGGCTTGAGT	ACAACGGAGGCAGCAGCTCCCCACAAGAGTTCTTGGAGTTCCTGACCAAGTTTCAGACTGCCTCCAGGAA
		CCTGGCATGAACTCGGCTACCTGCGCAATCGGCTACAGGCAAGCCATGGAGTACTTGCTT	CTTCTCAAAGAGGCAGATGACATGGTTCCGCAACGAGAAGATTTACCAGTGGGTTGATGCCTCGCAGCCT
		CAGTGTAGGCACAACGGAGGCAGCAGCTCCCCACAAGAGTTCTTGGAGTTCCTGACCAAG	TTCGACGCCATTGCGCAGTTTATCTGTGATGCTTACCATGACCGTGCTGCAAGGCTGGTTCCTGATTCAC
		TTTCAGACTGCCTCCAGGAACTTCTCAAAGAGGCAGATGACATGGTTCCGCAACGAGAAG	TGGAAATGAAGAGGGAGAGTTGCAGGCACGAGAGCCGTGATCTCAAGACCTACCGTTCTGAGAACAGGGT
		ATTTACCAGTGGGTTGATGCCTCGCAGCCTTTCGACGCCATTGCGCAGTTTATCTGTGAT	GTTCCGTGGGGATGATGATTGTTGCCACGTTTTGGATTGGATCACAAGGACACAGAGGAAGTGA
		GCTTACCATGACCGTGCTGCAAGGCTGGTTCCTGATTCACTGGAAATGAAGAGGGAGAGT
		TGCAGGCACGAGAGCCGTGATCTCAAGACCTACCGTTCTGAGAACAGGGTGTTCCGTGGG
		GATGATGATTGTTGCCACGTTTTGGATTGGATCACAAGGACACAGAGGAAGTGA
	CDKB2/OsCDKB2-1	>BGIOSGA028985-TA	>XM_015793291.1
		ATGGCGGCGCTCCACCACCAGGCGGCGGCGGCGCCGGTGACGACGACGACGGACGGGGGC	ACAAAAGATCACTCGAATCCCCCCCAAATCGACCAAACCCTAAATCCACGCGCATTCCACACCACCCAAC	5'-GGCCACTAACCAACCTCTTTTC-3'
		GAGCTGCGGGCGATGGACCTGTACGAGAAGCTGGAGAAGGTCGGGGAGGGGACGTACGGG	CAGCGAGAGAGAGATGGCGGCGCTCCACCACCAGGCGGCGGCGGCGCCGGTGACGACGACGACGGACGGG	5'-CAAGATCAGACACTTTCGAGGGA-3'
		AAGGTGTACAAGGCGCGGGAGAAGGCGACGGGGCGGATCGTGGCGCTGAAGAAGACGCGG	GGCGAGCTGCGGGCGATGGACCTGTACGAGAAGCTGGAGAAGGTCGGGGAGGGGACGTACGGGAAGGTGT
		CTGCCGGAGGACGACGAGGGCGTGCCGCCGACGGCGCTCAGGGAGGTGTCGCTGCTGCGG	ACAAGGCGCGGGAGAAGGCGACGGGGCGGATCGTGGCGCTGAAGAAGACGCGGCTGCCGGAGGACGACGA
		ATGCTGTCGCAGGACTCGCACGTGGTGCGCCTGCTGGACCTCAAGCAGGGGCAGAACAAG	GGGCGTGCCGCCGACGGCGCTCAGGGAGGTGTCGCTGCTGCGGATGCTGTCGCAGGACTCGCACGTGGTG
		GAGGGCCAGACCATCCTCTACCTCGTCTTCGAGTACATGGACACCGACCTCAAGAAGTTC	CGCCTGCTGGACCTCAAGCAGGGGCAGAACAAGGAGGGCCAGACCATCCTCTACCTCGTCTTCGAGTACA
		ATCCGCGCCCACCGCCAGAATCTCCAGAAGATCCCCGTGCCCACCGTCAAGATCCTGATG	TGGACACCGACCTCAAGAAGTTCATCCGCGCCCACCGCCAGAATCTCCAGAAGATCCCCGTGCCCACCGT
		TACCAGCTCTGCAAGGGCGTTGCTTTCTGCCATGGCCGCGGTGTGCTGCACCGTGACCTC	CAAGATCCTGATGTACCAGCTCTGCAAGGGCGTTGCTTTCTGCCATGGCCGCGGTGTGCTGCACCGTGAC
		AAGCCGCATAACCTGCTCATGGACCGCAAGACCATGGCGCTCAAGATCGCCGACCTCGGG	CTCAAGCCGCATAACCTGCTCATGGACCGCAAGACCATGGCGCTCAAGATCGCCGACCTCGGGCTCAGCC
		CTCAGCCGCTCGTTCACTGTCCCTCTCAAGAAGTACACCCACGAGATCCTGACGCTGTGG	GCTCGTTCACTGTCCCTCTCAAGAAGTACACCCACGAGATCCTGACGCTGTGGTACAGGGCTCCCGAGGT
		TACAGGGCTCCCGAGGTTCTTCTTGGCGCGGCACACTACTCCACTCCGGTTGACATCTGG	TCTTCTTGGCGCGGCACACTACTCCACTCCGGTTGACATCTGGTCTGTGGGCTGCATTTTTGCTGAGTTG
		TCTGTGGGCTGCATTTTTGCTGAGTTGGCCACTAACCAACCTCTTTTCGCTGGAGATTCC	GCCACTAACCAACCTCTTTTCGCTGGAGATTCCGAGGTTCAGCAGCTTCTGCACATTTTCAAGTTGCTGG
		GAGGTTCAGCAGCTTCTGCACATTTTCAAGTTGCTGGGCACCCCAAATGAGCAAGTTTGG	GCACCCCAAATGAGCAAGTTTGGCCAGGAGTGAGCAAGCTACCTAACTGGCACGAGTACCCCCAGTGGAA
		CCAGGAGTGAGCAAGCTACCTAACTGGCACGAGTACCCCCAGTGGAATCCCTCGAAAGTG	TCCCTCGAAAGTGTCTGATCTTGTCCATGGTCTCGACGCTGATGCTCTTGATCTTCTTGAGAAAATGCTG
		TCTGATCTTGTCCATGGTCTCGACGCTGATGCTCTTGATCTTCTTGAGAAAATGCTGCAG	CAGTACGAGCCGTCGAAGCGGATCTCTGCGAAGAAGGCCATGGAGCATCCCTACTTCAACGACGTGAACA
		TACGAGCCGTCGAAGCGGATCTCTGCGAAGAAGGCCATGGAGCATCCCTACTTCAACGAC	AGGAGCTCTACTGAAGGTCGATTGATGATGTTCACCACCAAGGAAAAAAAAACGTTGTGCGTCTTCGTGA
		GTGAACAAGGAGCTCTACTGA	CTAGCCTGCCCTGAAGCATTGCTTTTGCTTCTAGGGGGAAAAGTACTGTTTGTGTCTGTTTCCTGGATGC
			TGCTTAGTGTGCTTAAGAATTCACTTGTTTGTGATGGTAATGAGTAATGACTTAAGAATTCGACAAAATC
			TGTGTGTTTATATGTTTCATAAGTCGATCAGTTTTCTTG
	CDKA2/OsCDKA2	>BGIOSGA007417-TA	>XM_015768101.1	5'-AGGTGGTGACATTGTGGTATAGAG-3'
		ATGACGATGCCCTTTGCTGTATCCGATCCATCCGCGAGCGTGGAGGAAATGGTCGCTGCT	ATGCCACAAGCCCAACCCAATTCATCCCCAAGTCCACCACCACACACACACACACACGCACACCACTCCT	5'-GAATCTCCAGGAAATAGTGGCTTC-3'
		GCTGCTGCTGATGATGAGTGTGTTTGTGTGTGGCTGGAGGAGCAGTACGAGAAGGTGGAG	CTCCCCACAACCCATCCACTCCCACGCCGCCGCCGCCGCCCGGATCGCCGCGAGATGGAGCAGGTGAGCA
		AAGATCGGGGAGGGGACGTACGGGGTGGTGTACAAGGGCAAGCACCGGCATACCAACGAG	CCCCTCGACCTCCGCGATGACGATGCCCTTTGCTGTATCCGATCCATCCGCGAGCGTGGAGGAAATGGTC
		ACGATCGCGCTCAAGAAGATCCGCCTGGAGCAGGAGGACGAGGGCGTCCCCTCCACCGCC	GCTGCTGCTGCTGCTGATGATGAGTGTGTTTGTGTGTGGCTGGAGGAGCAGTACGAGAAGGTGGAGAAGA
		ATCCGCGAGATCTCGCTGCTCAAGGAGATGCAGCATCGCAACATCGTCAGGCTGCAGGAC	TCGGGGAGGGGACGTACGGGGTGGTGTACAAGGGCAAGCACCGGCATACCAACGAGACGATCGCGCTCAA
		GTCGTGCACAAGGAGAAATGCATATACCTCGTCTTCGAGTACCTCGACCTTGACCTCAAG	GAAGATCCGCCTGGAGCAGGAGGACGAGGGCGTCCCCTCCACCGCCATCCGCGAGATCTCGCTGCTCAAG
		AAGCACATGGACTCATCCCCGGATTTCAAGAACCACCGCATAGTCAAATCGTTCCTCTAC	GAGATGCAGCATCGCAACATCGTCAGGCTGCAGGACGTCGTGCACAAGGAGAAATGCATATACCTCGTCT
		CAGATTCTCCGGGGCATTGCGTACTGCCACTCGCACCGTGTTCTCCACCGAGATTTGAAG	TCGAGTACCTCGACCTTGACCTCAAGAAGCACATGGACTCATCCCCGGATTTCAAGAACCACCGCATAGT
		CCCCAGAACCTGCTGATAGATCGGCGTACCAACTCATTGAAGCTCGCGGACTTTGGGTTG	CAAATCGTTCCTCTACCAGATTCTCCGGGGCATTGCGTACTGCCACTCGCACCGTGTTCTCCACCGAGAT
		GCCAGGGCATTTGGCATTCCTGTCCGGACATTTACTCACGAGGTGGTGACATTGTGGTAT	TTGAAGCCCCAGAACCTGCTGATAGATCGGCGTACCAACTCATTGAAGCTCGCGGACTTTGGGTTGGCCA
		AGAGCACCTGAAATTCTTCTTGGTGCAAGGCATTATTCCACCCCTGTTGACATGTGGTCA	GGGCATTTGGCATTCCTGTCCGGACATTTACTCACGAGGTGGTGACATTGTGGTATAGAGCACCTGAAAT
		GTTGGTTGCATTTTTGCTGAAATGGTGAATCAGAAGCCACTATTTCCTGGAGATTCTGAG	TCTTCTTGGTGCAAGGCATTATTCCACCCCTGTTGACATGTGGTCAGTTGGTTGCATTTTTGCTGAAATG
		ATTGATGAACTCTTTAAGATTTTCAGTATTATGGGCACTCCAAATGAAGAAACTTGGCCA	GTGAATCAGAAGCCACTATTTCCTGGAGATTCTGAGATTGATGAACTCTTTAAGATTTTCAGTATTATGG
		GGTGTTGCTTCACTACCTGACTACATATCAACTTTCCCAAAGTGGCCATCTGTGGATCTT	GCACTCCAAATGAAGAAACTTGGCCAGGTGTTGCTTCACTACCTGACTACATATCAACTTTCCCAAAGTG
		GCAACCGTGGTCCCAACACTTGATTCTTCAGGACTCGATCTTCTCTCTAAAATGCTCCGT	GCCATCTGTGGATCTTGCAACCGTGGTCCCAACACTTGATTCTTCAGGACTCGATCTTCTCTCTAAAATG
		TTAGATCCAAGCAAAAGAATCAATGCCCGTGCTGCCCTCGAGCACGAGTACTTCAAGGAC	CTCCGTTTAGATCCAAGCAAAAGAATCAATGCCCGTGCTGCCCTCGAGCACGAGTACTTCAAGGACCTGG
		CTGGAAGTGGCGTAG	AAGTGGCGTAGATTATGCCTCATCTTGTCCATTTGTAAATTAAGATTGCATTGTTTGCTCAGCCGAGTTC
			TTTTTTGGCTTTCCTTAATCTAAGTTGGTGTGCTCCTCCCCCAACTCTATTTTTGCCCTTTTGGTTGTGT
			AGAGATGAGAACAGAAGGTACCTCCTGGCTATCCCTCTGTGTAATTCAAGCCAATTGAAAGATCCTTATT
			GCGGGAGCTCTACATTGCAATTTTGCTCTCTTGCCTATATCCAGTTCCAGGACTGCTGGGATTTTAAGCT
			GCCAATGTGGCATGGACTTCTCCAGTCATTCAACCAGTTAATTTAAACTCTTTTGCCAACATTTTCCAAC
	CYCD2/OsCYCD2-2	>BGIOSGA023896-TA	>XM_015790045.1
		ATGGGTGTTCTTTGCTTCGGCGCTTCCAACATCCTCCTCTGCGCGGAGGACAGCAGCAGC	CTCTTCCCCAGGAGACCTCTCCTCTGTCTCTCCCCTCCTTTTTCCACTTTCCAAGACAACGCACCAACAA	5'-GATGCTATGAGCTGATGGTAGAG-3'
		GTGCTTGGCCTGGGCGGCTTTGGCGGCGGCGGCGGCGAGGTGGCGGCGGAGCTGGGGTGC	AAGCGTCGCCCCTCTTCCTCCTCCTCCTCCACCTCCATTGCTGCGCCCTCTCCCTCTCCCTCTCGCCTCC	5'-CAGAGTCCTGGCTGTTGTAATCT-3'
		GGCGGCGGTGGCGGCTTTGATTTCTTTGGCTTCGGTGGTGGTGCTGTGTTCCCCATCGAC	CTAGGCCACTCACTCCCCAAAACACCACCAACCTCCTTTCCTCTCTCTCTCTTCTTGAGTTCTTGAATCA
		TCCGATGAGTTCGTGGCGTTGTTGGTGGAGAAGGAGATGGATCATCAGCCTCAGCGGGGG	ATGCGTTCTTGAGTTCTTGAATCAATACCAGTATCACTTGTGCTAATAGTACTAGAGGAGGAGGTGTTGT
		TATCTGGAGAAGCTGGAGCTCGGTGGATTGGAGTGTTCTTGGAGGAAAGATGCCATTGAT	TTCTTGCGATCTTGGGTTGATTGATATGGGTGTTCTTTGCTTCGGCGCTTCCAACATCCTCCTCTGCGCG
		TGGATTTGCAAGGTCCATTCCTACTACAACTTTGGACCACTCAGCCTTTACCTCGCAGTG	GAGGACAGCAGCAGCGTGCTTGGCCTGGGCGGCTTTGGCGGCGGCGGCGGCGAGGTGGCGGCGGAGCTGG
		AACTACCTGGATAGGTTCCTCTCCTCGTTTAATCTCCCTCATGACGAATCTTGGATGCAA	GGTGCGGCGGCGGTGGCGGCTTTGATTTCTTTGGCTTCGGTGGTGGTGCTGTGTTCCCCATCGACTCCGA
		CAGTTGCTGTCAGTTAGTTGTCTATCTCTTGCTACGAAGATGGAGGAGACCGTGGTCCCT	TGAGTTCGTGGCGTTGTTGGTGGAGAAGGAGATGGATCATCAGCCTCAGCGGGGGTATCTGGAGAAGCTG
		CTTCCCATGGACCTTCAGGTTTTTGATGCGGAATATGTGTTTGAAGCAAGGCATATTAAG	GAGCTCGGTGGATTGGAGTGTTCTTGGAGGAAAGATGCCATTGATTGGATTTGCAAGGTCCATTCCTACT
		AGGATGGAGCTTATTGTGATGAAAACCCTGAAATGGAGGCTGCAAGCTGTGACCCCATTC	ACAACTTTGGACCACTCAGCCTTTACCTCGCAGTGAACTACCTGGATAGGTTCCTCTCCTCGTTTAATCT
		TCTTTCATCGGCTACTTCCTGGACAAGTTCAATGAAGGGAAGCCGCCGAGCTACACGCTG	CCCTCATGACGAATCTTGGATGCAACAGTTGCTGTCAGTTAGTTGTCTATCTCTTGCTACGAAGATGGAG
		GCATCATGGTGCTCTGATCTCACAGTGGGCACTCTGAAAGACTCTAGGTTCTTGTCATTC	GAGACCGTGGTCCCTCTTCCCATGGACCTTCAGGTTTTTGATGCGGAATATGTGTTTGAAGCAAGGCATA
		AGACCTTCTGAGATTGCGGCCGCAGTGGTGTTAGCTGTGCTTGCTGAGAATCAGTTTCTT	TTAAGAGGATGGAGCTTATTGTGATGAAAACCCTGAAATGGAGGCTGCAAGCTGTGACCCCATTCTCTTT
		GTCTTCAACAGTGCCCTTGGAGGATCTGAAATCCCTGTAAATAAGGAGATGGTTATGAGA	CATCGGCTACTTCCTGGACAAGTTCAATGAAGGGAAGCCGCCGAGCTACACGCTGGCATCATGGTGCTCT
		TGCTATGAGCTGATGGTAGAGAAGGCATTGGTGAAGAAGATAAGGAACAGCAATGCAAGC	GATCTCACAGTGGGCACTCTGAAAGACTCTAGGTTCTTGTCATTCAGACCTTCTGAGATTGCGGCCGCAG
		TCTTCAGTTCCACACAGCCCGATCACCGTGTTGGACGCGGCGTGCTTCAGTTTTAGGAGT	TGGTGTTAGCTGTGCTTGCTGAGAATCAGTTTCTTGTCTTCAACAGTGCCCTTGGAGAATCTGAAATCCC
		GATGACACAACACTAGGATCATCACAGTCAAACAGCAACAACAAAGATTACAACAGCCAG	TGTAAATAAGGAGATGGTTATGAGATGCTATGAGCTGATGGTAGAGAAGGCATTGGTGAAGAAGATAAGG
		GACTCTGCTCCTGCTTCCAAGAGGAGGAGATTAAACACAACACCAATCTGA	AACAGCAATGCAAGCTCTTCAGTTCCACACAGCCCGATCACCGTGTTGGACGCGGCGTGCTTCAGTTTTA
			GGAGTGATGACACAACACTAGGATCATCACAGTCAAACAGCAACAACAAAGATTACAACAGCCAGGACTC
			TGCTCCTGCTTCCAAGAGGAGGAGATTAAACACAACACCAATCTGATAACTGTACATACATAACTTGGCA
			TTGCTTTGCAATTGTTCATTCAGTGAGCAACTCATCAGGGTAGCAAGTAGTGGTGCATGGCGAGCATCAT
			CATAACAAGCAAGGATGAAAGTGAGCAGTAATAAGCTAGTATCAGCTTCTTGAACTCTGGATGAAGAGAG
			AAAGGGTGTGTTTTGAGGAGAGGAGGAAGTCTTCTTCCTCTTGCAGTTTTGTTCCCCTTTCCTCCTGCTT
			CTATTTATCTTTTTCTTCCCCTTCTCTGAGCAGAGAAATCTTTGTGGATATGAGATTGGAGATGTGAGGA
			TGTGAGAGAAAATCAACAAAAAGAATTTCGTTTTGTTCCTTTATTCTTTCACCATATAAAAACGATTCAT
			GGTGTGAGAAATTCTGCCATTATTTTTTTCATCTGAATTCTGGTAAAGGTGTGCTTCTGATTCATCAATG
			AGTTGACTGCTTGTCTGC
	CYCA1/OsCYCA1-1	>BGIOSGA002064-TA	>XM_015775240.1	5'-GGAAGCTTCTGTCCTGAATTACC-3'
		ATGTCGAGCAACCTAGCCGCCTCCCGCCGCTCGTCGTCGTCGTCCTCGGTGGCGGCGGCG	TCTCCTCCCAATCCCCCTGGCCTCTGTCGGGAAGAGCACCCAAACCCTCGCTTCCGCCCTCGCAAACCCT	5'-GCTACTAGTGAAGGAGGGTAAGA-3'
		GCGGCGAAGCGACCCGCGGTGGGGGAGGGAGGAGGAGGAGGAGGGAAGGCGGCAGCGGGC	AGCGCCCGGAGGAGGAGGAGGTGGGTTGCGGTGGTAGTTTGCCGTCCGCCGATGTCGAGCAACCTAGCAG
		GCCGCCGCGGCCAAGAAGCGCGTGGCGCTCAGCAACATCAGCAACGTCGCCGCTGGCGGT	CCTCCCGCCGCTCGTCGTCGTCGTCCTCGGTGGCGGCGGCGGCGGCGGCGAAGCGACCCGCGGTGGGGGA
		GGCCCCCCAGGGAAGGCCGGCAATGCGAAGTTGAATTTAGCTGCCTCAGCTGCACCAGTG	GGGAGGAGGAGGAGGAGGAGGGAAGGCGGCAGCGGGCGCCGCCGCGGCAAAGAAGCGCGTGGCGCTTAGC
		AAGAAGGGATCTTTGGCCAGTGTCCGCAATGTGGGCACGAATCGGGCCTCGGCGGTGAAA	AACATCAGCAACGTCGCCGCTGGTGGTGGCGCCCCAGGGAAGGCCGGCAATGCGAAGTTGAATTTAGCTG
		TCGGCTTCCACCAAGCCGGCTCCGGCCATATCCCGCCATGAGAGCGCTGCACAGAAGGAG	CCTCAGCTGCACCAGTGAAGAAGGGATCTTTGGCCAGTGGCCGCAATGTGGGCACGAATCGGGCCTCGGC
		TCTGTTCTTCCTCCTAAAGTGCCTAGCATTGTGCCGACTGCTGCACTGGCACCTGTCACT	GGTGAAATCGGCTTCCGCCAAGCCGGCTCCGGCCATATCCCGCCATGAGAGCGCCACACAGAAGGAGTCT
		GTACCCTGCAGCAGCTTCGTCTCCCCTATGCATTCAGGAGATTCAGTTTCGGTTGACGAG	GTTCTTCCTCCTAAAGTGCCTAGCATTGTGCCGACTGCTGCACTGGCACCTGTCACTGTACCCTGCAGCA
		ACGATGTCGACGTGTGACTCAATGAAAAGCCCAGAATTTGAGTATATTGATAATGGGGAT	GCTTCGTCTCCCCTATGCATTCAGGAGATTCAGTTTCGGTTGACGAGACGATGTCGACGTGTGACTCAAT
		TCCTCCTCAGTTCTAGGTTCCTTGCAGCGAAGAGCAAACGAAAACCTGCGTATCTCAGAG	GAAAAGCCCAGAATTTGAGTACATTGATAATGGGGATTCCTCCTCAGTTCTAGGTTCCTTGCAGCGAAGA
		GATAGAGATGTCGAAGAAACTAAGTGGAAGAAGGATGCTCCTTCCCCAATGGAAATCGAC	GCAAACGAAAACCTGCGTATCTCAGAGGATAGAGATGTCGAAGAAACTAAGTGGAAGAAGGATGCTCCTT
		CAAATTTGTGATGTTGACAATAACTACGAGGATCCGCAGTTGTGTGCTACTCTTGCTTCT	CCCCAATGGAAATCGACCAAATTTGTGATGTTGACAATAACTACGAGGATCCGCAGTTGTGTGCTACTCT
		GATATCTACATGCACTTGCGCGAGGCCGAGACCAGGAAACGTCCATCAACTGATTTTATG	TGCTTCTGATATCTACATGCACTTGCGCGAGGCTGAGACCAGGAAACGTCCATCAACTGATTTTATGGAA
		GAAACAATCCAAAAGGATGTAAACCCAAGCATGAGAGCGATCCTGATAGACTGGCTTGTG	ACAATCCAAAAGGATGTAAACCCAAGCATGAGAGCGATCCTGATAGACTGGCTTGTGGAAGTCGCTGAAG
		GAAGTCGCTGAAGAATATCGTCTTGTTCCTGATACATTATACCTGACAGTTAACTACATT	AATATCGTCTTGTTCCTGATACATTATACCTGACAGTTAACTACATTGATCGTTATCTTTCTGGCAATGA
		GATCGTTATCTTTCTGGCAATGAGATCAATCGTCAAAGACTGCAATTACTTGGAGTTGCT	GATCAATCGTCAAAGACTGCAATTACTTGGAGTTGCTTGTATGCTTATTGCTGCAAAATACGAGGAGATA
		TGTATGCTTATTGCTGCAAAATACGAGGAGATATGTGCACCTCAAGTAGAAGAATTCTGC	TGTGCACCTCAAGTAGAAGAATTCTGCTATATAACTGACAACACATACTTCAGAGATGAGGTTTTGGAAA
		TATATAACTGACAACACATACTTCAGAGATGAGGTTTTGGAAATGGAAGCTTCTGTCCTG	TGGAAGCTTCTGTCCTGAATTACCTGAAGTTTGAAGTGACTGCACCTACAGCAAAATGCTTTTTGAGGAG
		AATTACCTGAAGTTTGAAATGACTGCACCTACAGCAAAATGCTTTTTGAGGAGATTTGTC	ATTTGTCCGTGTTGCACAAGTATCGGATGAGGATCCAGCATTGCATCTTGAGTTCCTAGCCAATTATGTT
		CGTGTTGCACAAGTATCTGATGAGGATCCAGCATTGCATCTTGAGTTCCTAGCCAATTAT	GCTGAGCTATCACTGCTGGAGTACAATCTACTTTCTTACCCTCCTTCACTAGTAGCGGCATCGGCTATTT
		GTTGCTGAGCTATCACTGCTGGAGTACAATCTACTTTCTTACCCTCCTTCACTAGTAGCG	TCTTGGCCAAATTCATACTGCAGCCAACAAAGCACCCTTGGAATTCCACCCTTGCTCACTACACACAATA
		GCATCAGCTATTTTCCTGGCCAAATTCATACTGCAGCCAGCAAAGCACCCTTGGAATTCC	CAAGTCGTCAGAGTTAAGCGACTGTGTAAAGGCATTGCACCGCCTTTTTAGCGTTGGTCCCGGGAGTAAC
		ACCCTTGCTCACTACACACAATACAAGTCGTCAGAGTTAAGCGACTGCGTTAAGGCATTG	CTTCCTGCAATCAGGGAGAAGTATACCCAACATAAGTACAAATTTGTGGCGAAGAAGCCCTGCCCACCCT
		CACCGCCTTTTCTGTGTTGGTCCTGGGAGTAACCTTCCTGCAATCAGGGAGAAGTATACC	CAATACCGACCGAATTCTTTCGCGACGCAACATGCTGAACTAGAAAAATAAACCAAGGATTAGTTACAGT
		CAACATAAGTACAAATTTGTGGCGAAGAAGCCCTGCCCACCCTCAATACCGACCGAATTC	TGCTGACTGAATTCTTCCTCCAGAGGCACCTATGCCAGGTTGTGCCGTAGACCGTTCAGATAACCTTGAT
		TTTCGCGACTCAACATGCTGA	GCAAGGCATGCTGCTTGCCCCCCCCCCCCCCCCCCTGGTTCTTTCAGGCGGTTTGGCTGAGTGTAGATAG
			ATCGATGCTTCTGCTGTGTGTGGTAACTTTTATGGTACTGATGTGCTTTCTTCTATCTTCTTTTCCCTGT
			ACCTAGATGATCCATGGTTTTCAGTACTTTGTACATCGGAGTCCTGCAGCAAAGCTTTAAACATCTTGTT
			T
	CYCB2/OsCYCB2-2	>BGIOSGA020504-TA	>XM_015786473.1	5'-CCATTGGAAGTGAGAGGCAAAA-3'
		ATGGAGAACATGAGATCTGAGAACTTTAACCAAGGTGTTTCAATGGAGGGCGTCAAGCAT	TCCTCCAACCACCGCAGCTCGCACTCGCAGCTAGGCCTCTCCCCTCTGCTGCTTCTTCTTCTTCTGGAGC	5'-GCATCACAGCTGTCAATATCAGG-3'
		GCGCCCGAGATGGCAAACACCAACAGGAGGGCTCTGCGGGACATCAAGAACATCATCGGA	ATCGAGAGAGAGAGAGAGAGAGAGGGGGAGAGAGGTGGCAGGGCAGCAATCTTCTTCCTCCTCTCTCGTC
		GCACCTCACCAGCACATGGCTGTGAGCAAGAGGGGTTTGCTAGATAAACCTGCCGCTAAG	TTCTAGATCGTTAGAACGTCAGCAATGGAGAACATGAGATCTGAGAACTTTAACCAAGGTGTTTCAATGG
		AACCAATCTGGACACCGTCCTATGACGAGGAAATTTGCTGCAACACTGGCAAACCAACCC	AGGGCGTCAAGCATGCGCCCGAGATGGCAAACACCAACAGGAGGGCTCTGCGGGACATCAAGAACATCAT
		TCCAGTGCTCCCCTGATTTACATGCAGAAACTCGAAATGGCACCCATTGGAAGTGAGAGG	CGGAGCACCTCACCAGCACATGGCTGTGAGCAAGAGGGGTTTGCTAGATAAACCTGCCGCTAAGAACCAA
		CAAAAAAGGACAGCAGATTCTGCATTTCATGGTCCAGCAGATATGGAGTGCACCAAGATC	GCTGGACACCGTCCTATGACGAGGAAATTTGCTGCAACACTGGCAAACCAACCCTCCAGTGCTCCCCTGG
		ACATCTGATGATTTGCCATTGCCAATGATGTCTGAGATGGACGAAGTGATGGGTTCTGAA	CACCCATTGGAAGTGAGAGGCAAAAAAGGACAGCAGATTCTGCATTTCATGGTCCAGCAGATATGGAGTG
		CTGAAAGAAATTGAGATGGAAGACATTGAGGAGGCAGCACCTGATATTGACAGCTGTGAT	CACCAAGATCACATCTGATGATTTGCCATTGCCAATGATGTCTGAGATGGACGAAGTGATGGGTTCTGAA
		GCAAATAACTCCCTTGCAGTAGTTGAATATGTTGATGAAATTTACAGCTTCTACAGGAGG	CTGAAAGAAATTGAGATGGAAGACATTGAGGAGGCAGCACCTGATATTGACAGCTGTGATGCAAATAACT
		AGTGAGGGTTTGAGCTGTGTCTCTCCTAATTACATGTTGAGCCAAAATGACATAAATGAG	CCCTTGCAGTAGTTGAATATGTTGATGAAATTTACAGCTTCTACAGGAGGAGTGAGGGTTTGAGCTGTGT
		AAGATGCGCGGCATTCTCATCGATTGGCTGATAGAGGTGCATTACAAGTTAGAGCTATTG	CTCTCCTAATTACATGTTGAGCCAAAATGACATAAATGAGAAGATGCGCGGCATTCTCATCGATTGGCTG
		GATGAGACCCTCTTCCTTACTGTGAATATCATAGACCGATTCTTGGCTCGCGAAAATGTG	ATAGAGGTGCATTACAAGTTAGAGCTATTGGATGAGACCCTCTTCCTTACTGTGAATATCATAGACCGAT
		GTGCGAAAGAAGCTTCAGTTGGTTGGCGTGACTGCCATGCTGCTCGCCTGCAAGTATGAA	TCTTGGCTCGCGAAAATGTGGTGCGAAAGAAGCTTCAGTTGGTTGGCGTGACTGCCATGCTGCTCGCCTG
		GAAGTGAGCGTTCCTGTAGTGGAGGATCTTATCCTAATCTGCGACCGCGCCTACACAAGA	CAAGTATGAAGAAGTGAGCGTTCCTGTAGTGGAGGATCTTATCCTAATCTGCGACCGCGCCTACACAAGA
		ACAGATATTCTCGAAATGGAGAGGATGATTGTAAACACTCTTCAGTTTGATATGTCAGTT	ACAGATATTCTCGAAATGGAGAGGATGATTGTAAACACTCTTCAGTTTGATATGTCAGTTCCAACTCCAT
		CCAACTCCATACTGTTTCATGAGAAGGTTCCTCAAGGCTGCACAATCTGACAAGAAGCTT	ACTGTTTCATGAGAAGGTTCCTCAAGGCTGCACAATCTGACAAGAAGCTTGAGCTCATGTCTTTCTTCAT
		GAGCTCATGTCTTTCTTCATAATTGAGCTGAGCCTTGTCGAGTATGAGATGCTCAAATTC	AATTGAGCTGAGCCTTGTCGAGTATGAGATGCTCAAATTCCAGCCGTCAATGCTGGCGGCTGCTGCCATC
		CAGCCGTCAATGCTGGCGGCTGCTGCCATCTACACTGCTCAGTGCACCATTAATGGGTTC	TACACTGCTCAGTGCACCATTAATGGGTTCAAGTCCTGGAACAAATGCTGTGAGCTGCATACAAAATACT
		AAGTCCTGGAACAAATGCTGTGAGCTGCATACAAAATACTCTGAAGAACAGCTGATGGAG	CTGAAGAACAGCTGATGGAGTGCTCCAAGATGATGGTTGAGCTCCACCAAAAAGCAGGACATGGGAAGCT
		TGCTCCAAGATGATGGTTGAGCTCCACCAAAAAGCAGGACATGGGAAGCTTACTGGAGTT	TACTGGAGTTCATAGAAAGTACAGCACATTTAGGTATGGTTGCGCCGCAAAATCGGAGCCCGCCGTCTTC
		CATAGAAAGTACAGCACATTTAGGTATGGTTGCGCCGCAAAATCGGAGCCCGCCGTCTTC	TTGCTCAAGAGCGTGGCACTGTAACTGATTGGCTCACTATACACACTCTAACTACTTCCATGGAAAGAGG
		TTGCTCAAGAGCGTGGCACTGTAA	GAATGAGGGGTGTATATATAGAGGCCGGCTGCTTTGATGAAATTACAGAGAAGAGATCTGCATATATGCA
			ACAGCTGTTGCAAAGGATTATTTGATGGGTGGGTTGGGTTGGTGCAATGTGTGCCTTTACTTCCAATAAC
			TTAACATCGTCGAGACATTGATCTGCGTTTGGATGTTTTAGGTTGCTTCCAATTAAATCTGTTGGAACTT
			GATTTCATGTTGTATTTAAGAGAATTATTCTTCATTTGTTCTGTGGCACATGCAATTTGCCAATAAACAT
			TAATTGAATTGCCTGTTCAATCA
	SUS3/ OsSUS33	>BGIOSGA026140-TA	>XM_015789321.1
		ATGGGGGAAACTACTGGAGAACGTGCCCTGACCCGTCTCCACAGCATGAGGGAGCGCATC	GATGCATCGCTCTCCCAGCATCCATCGGTTCTCTGCTCTGTTCATCCATAGAGTTTCCTCCTCTTCTCCT	5'-GCTAACTGTGATTGAGGCCATG-3'
		GGCGATTCCCTCTCCGCGCATACCAATGAGCTTGTGGCTGTCTTCTCAAGGCTTGTGAAC	TTAGTGCAAGGCTTGAGGATCCATCTAGAAGATAGCAATGGGGGAAACTACTGGAGAACGTGCCCTGACC	5'-TCGTTCTGGTAAGGATCAATGTGG-3'
		CAAGGAAAGGGAATGCTACAGCCCCACCAGATCATTGCTGAGTACAACGCCGCAATCCCT	CGTCTCCACAGCATGAGGGAGCGCATCGGCGATTCCCTCTCCGCGCACACCAATGAGCTTGTGGCTGTCT
		GAGGGCGAGCGTGAGAAGCTGAAGGACTCTGCCTTAGAGGATGTCCTGAGGGGAGCACAG	TCTCAAGGCTTGTGAACCAAGGAAAGGGAATGCTACAGCCCCACCAGATCATTGCTGAGTACAACGCCGC
		GAGGCGATTGTCATCCCTCCATGGATTGCCCTTGCCATTCGCCCAAGGCCTGGTGTCTGG	AATCCCTGAGGGCGAGCGTGAGAAGCTGAAGGACTCTGCCTTAGAGGATGTCCTGAGGGGAGCACAGGAG
		GAGTATCTGAGGATCAATGTAAGCCAGCTTGGTGTTGAGGAGCTGAGTGTCCCTGAATAC	GCGATTGTCATCCCTCCATGGATTGCCCTTGCCATTCGCCCAAGGCCTGGTGTCTGGGAGTATCTGAGGA
		TTGCAGTTCAAGGAGCAGCTTGTGGATGGAAGCACCCAGAACAACTTTGTGCTTGAGCTG	TCAATGTAAGCCAGCTTGGTGTTGAGGAGCTGAGTGTCCCTGAATACTTGCAGTTCAAGGAGCAGCTTGT
		GACTTTGAGCCATTCAATGCCTCCTTCCCTCGCCCATCGTTGTCGAAGTCTATTGGCAAT	GGATGGAAGCACCCAGAACAACTTTGTGCTTGAGCTGGACTTTGAGCCATTCAATGCCTCCTTCCCTCGC
		GGGGTGCAGTTCTTGAACAGGCACCTGTCGTCAAAGCTGTTCCATGACAAAGAGAGCATG	CCATCGTTGTCGAAGTCTATTGGCAATGGGGTGCAGTTCTTGAACAGGCACCTGTCGTCAAAGCTGTTCC
		TACCCCCTGCTCAACTTTCTTCGTGCGCACAACTACAAAGGGATGACCATGATGTTGAAC	ATGACAAAGAGAGCATGTACCCCCTGCTCAACTTTCTTCGTGCGCACAACTACAAAGGGATGACCATGAT
		GACAGGATTCGCAGTCTCGATGCTCTCCAAGGTGCATTGAGGAAGGCAGAAAAACATCTT	GTTGAACGACAGGATTCGCAGTCTCGATGCTCTCCAAGGTGCATTGAGGAAGGCAGAAAAACATCTTGCA
		GCAGGCATTACAGCTGACACCCCATATTCAGAGTTCCATCACAGGTTCCAAGAGCTTGGT	GGCATTACAGCTGACACCCCATATTCAGAGTTCCATCACAGGTTCCAAGAGCTTGGTTTGGAGAAGGGTT
		TTGGAGAAGGGTTGGGGTGACTGCGCTCAGCGAGTGCGTGAGACTATTCACCTTCTCTTG	GGGGTGACTGCGCTCAGCGAGTGCGTGAGACTATTCACCTTCTCTTGGACCTTCTTGAGGCCCCTGAGCC
		GACCTTCTTGAGGCCCCTGAGCCGTCCGCCTTGGAGAAGTTCCTTGGAACAATCCCAATG	GTCCGCCTTGGAGAAGTTCCTTGGAACAATCCCAATGGTGTTCAATGTTGTTATCCTCTCCCCGCATGGT
		GTGTTCAATGTTGTTATCCTCTCCCCGCATGGTTACTTTGCACAGGCTAATGTCTTGGGG	TACTTTGCACAGGCTAATGTCTTGGGGTACCCTGATACCGGTGGGCAGGTTGTCTACATTTTGGATCAAG
		TACCCTGATACCGGTGGGCAGGTTGTCTACATTTTGGATCAAGTCCGTGCTATGGAGAAT	TCCGTGCTATGGAGAATGAGATGCTGCTGAGGATCAAGCAACAAGGTCTAAACATCACACCAAGGATTCT
		GAGATGCTGCTGAGGATCAAGCAACAAGGTCTAAACATCACACCAAGGATTCTCATTGTG	CATTGTGACCAGGTTGCTACCTGATGCGCATGGCACCACATGTGGCCAGCGCCTTGAGAAGGTCCTAGGC
		ACCAGGTTGCTACCTGATGCGCATGGCACCACATGTGGCCAGCGCCTTGAGAAGGTCCTA	ACTGAGCACACTCATATCCTGCGTGTGCCATTCCGAACAGAAAATGGGACTGTTCGCAAATGGATCTCGC
		GGCACTGAACACACTCATATCCTGCGTGTGCCATTCCGAACAGAAAATGGGACTGTTCGC	GTTTTGAAGTCTGGCCTTACCTGGAAACTTACACCGATGATGTGGCACACGAGATTTCTGGAGAGCTGCA
		AAATGGATCTCGCGTTTTGAAGTCTGGCCTTACCTGGAAACTTACACCGATGATGTGGCA	GGCCACCCCTGACCTGATCATTGGGAACTACAGTGATGGCAACCTTGTTGCATGTTTGCTGGCACACAAG
		CACGAGATTTCTGGAGAGCTGCAGGCCACCCCTGACCTGATCATTGGGAACTACAGTGAT	TTGGGTGTCACTCATTGTACAATCGCCCATGCACTTGAGAAAACCAAGTACCCCAACTCCGACCTTTACT
		GGCAACCTTGTTGCATGTTTGCTGGCACACAAGTTGGGTGTCACTCATTGTACAATCGCC	GGAAGAAGTTTGAGGATCACTATCACTTCTCCTGCCAGTTCACAGCTGACCTGATTGCAATGAACCATGC
		CATGCACTTGAGAAAACCAAGTACCCCAACTCCGACCTTTACTGGAAGAAGTTTGAGGAT	TGACTTCATCATCACAAGTACCTTCCAGGAGATTGCTGGAAACAAGGAAACTGTGGGGCAGTATGAGTCT
		CACTATCACTTCTCCTGCCAGTTCACAGCTGACCTGATTGCAATGAACCATGCTGACTTC	CACATGGCATTCACAATGCCTGGCCTTTATCGTGTTGTCCATGGTATCGATGTCTTTGACCCCAAGTTCA
		ATCATCACAAGTACCTTCCAGGAGATTGCTGGAAACAAGGAAACTGTGGGGCAGTATGAG	ACATCGTCTCTCCTGGTGCTGACATGTCCATCTACTTCCCATTCACCGAATCACAGAAGAGGCTCACCTC
		TCTCACATGGCATTCACAATGCCTGGCCTTTATCGTGTTGTCCATGGTATCGATGTCTTT	TCTCCATTTAGAGATAGAGGAGCTACTCTTCAGTGATGTTGAAAACACTGAGCACAAGTTTGTTCTGAAG
		GACCCCAAGTTCAACATCGTCTCTCCTGGTGCTGACATGTCCATCTACTTCCCATTCACC	GACAAGAAGAAGCCAATCATCTTCTCGATGGCTAGGCTAGACCATGTCAAGAATTTGACTGGTCTGGTTG
		AAATCACAGAAGAGGCTCACCTCTCTCCATTCAGAGATAGAGGAGCTACTCTTCAGTGAT	AGTTGTATGGTCGGAACCCTCGCCTGCAAGAGCTAGTAAACCTTGTGGTTGTCTGTGGTGACCATGGCAA
		GTTGAAAACACTGAGCACAAGTTTGTTCTGAAGGACAAGAAGAAGCCAATCATCTTCTCG	GGAATCCAAGGACAAAGAAGAGCAGGCTGAGTTCAAGAAGATGTTTAATCTGATCGAGCAGTACAATTTG
		ATGGCTAGGCTAGACCATGTCAAGAATTTGACTGGTCTGGTTGAGTTGTATGGTCGGAAC	AATGGCCACATCCGCTGGATCTCCGCTCAGATGAACCGTGTCCGCAATGGTGAGCTCTACCGCTACATCT
		CCTCGCCTGCAAGAGCTAGTAAACCTTGTGGTTGTCTGTGGTGACCATGGCAAGGAATCC	GCGACATGAGGGGAGCCTTTGTGCAGCCCGCTCTCTATGAGGCCTTTGGGCTAACTGTGATTGAGGCCAT
		AAGGACAAAGAAGAGCAGGCTGAGTTCAAGAAGATGTTTGATCTGATCAAGCAGTACAAT	GACCTGTGGTCTTCCAACATTTGCAACTGCCTATGGTGGTCCAGCCGAGATCATCGTGCACGGCGTGTCT
		TTGAATGGCCACATCCGCTGGATCTCCGCTCAGATGAACCGTGTCCGCAATGGTGAGCTC	GGCTACCACATTGATCCTTACCAGAACGACAAGGCCTCGGCGCTGCTCGTGGAGTTCTTTGAGAAGTGTC
		TACCGCTACATCTGCGACATGAGGGGAGCCTTTGTGCAGCCCGCTCTCTATGAGGCCTTT	AGGAAGACCCAAACCACTGGATCAAGATCTCGCAGGGTGGACTTCAGCGCATCGAGGAGAAGTACACATG
		GGGCTAACTGTGATTGAGGCCATGACCTGTGGTCTTCCAACATTTGCAACTGCCTATGGT	GAAGCTCTACTCTGAGAGGCTGATGACTCTCTCCGGTGTCTACGGTTTCTGGAAGTATGTCACCAACCTC
		GGTCCAGCCGAGATCATCGTGCACGGCGTGTCTGGCTACCACATTGATCCTTACCAGAAC	GACAGGCGTGAGACACGCCGCTACCTGGAGATGCTGTACGCCCTCAAGTACCGCAAGATGGCTACCACCG
		GACAAGGCCTCGGCGCTGCTCGTGGAGTTCTTTGAGAAGTGTCAGGAAGACCCAAACCAC	TTCCATTGGCCATTGAGGGAGAGGCCTCCACCAAATGATCTGGCCTTACCCGGTGAAAAGAATGGGCAAT
		TGGATCAAGATCTCGCAGGGTGGACTTCAGCGCATCGAGGAGAAGTACACATGGAAGCTC	GGGTGCTCCATTGTTGCAGTGCTGATCCAGGGGTGAAGAAAAACAGAAATCGAGGAACGAATGCATCCAT
		TACTCTGAGAGGCTGATGACTCTCTCCGGTGTCTACGGTTTCTGGAAGTATGTCACCAAC	TTAGTTTCTAAGGGTTTAGTTGATTTCAGGGCCAGTTCTTGTGGGGTTTTCAATGGAAGAAATTGATGTA
		CTCGACAGGCGTGAGACACGCCGCTACCTGGAGATGCTGTACGCCCTCAAGTACCGCAAG	ATGCTCTGGCCTTTTCATGGATACTATGAATGAAATAAATGAATAACAAGATTCTCTATGACTCTA
		ATGGCTACCACCGTTCCATTGGCCATTGAGGGAGAGGCCTCCACCAAATGA
